# Supplementary material for: Effects of heterologous expression of glycolysis enzymes on product formation in Clostridium thermocellum
Source: Metab Eng Commun. 2026 May 16;22:e00279. doi: 10.1016/j.mec.2026.e00279 (PMC13224032; doi:10.1016/j.mec.2026.e00279)
Supplement: Multimedia component 1 [file mmc1.xlsx]

## Sheet: Sheet1
Track Name	Name	Sequence	Minimum	Maximum	Length	locus_tag	Polymorphism Type
Variants: 207_pdgo_contig_1		TA	2336218	2336219	2		Deletion (tandem repeat)
Variants: 223_pdgo_contig_1		TA	2336218	2336219	2		Deletion (tandem repeat)
Variants: 224_gapdh_contig_1		TA	2336218	2336219	2		Deletion (tandem repeat)
Variants: 1592_contig_1		G	33444	33444	1		Deletion
Variants: 1592_contig_1		T	33480	33480	1		Deletion
Variants: 1592_contig_1		C	33770	33770	1	Clo1313_0034	Deletion
Variants: 1592_contig_1		T	33776	33776	1	Clo1313_0034	Deletion
Variants: 1592_contig_1		AATCATAACCACCGGCTCAGCCGGTGGTTTGCTCTAGCCCTATAAGGGCATGGTCCTTGCAGCGTCTTAAGACGCGTTGAATGGTTCGCCAACCGCATATTCTTCTCAAGCCACCACTAAAGTGGTT	1283188	1283314	127		Deletion
Variants: 1592_contig_1		TTA	1283315	1283317	3	Clo1313_0662	Deletion
Variants: 1592_contig_1		TTA	1283315	1283317	3	Clo1313_0816	Deletion
Variants: 1592_contig_1		TTA	1283315	1283317	3	Clo1313_2087	Deletion
Variants: 1592_contig_1		TTT	1283318	1283320	3	Clo1313_0662	Deletion
Variants: 1592_contig_1		TTT	1283318	1283320	3	Clo1313_0816	Deletion
Variants: 1592_contig_1		TTT	1283318	1283320	3	Clo1313_2087	Deletion
Variants: 1592_contig_1		TTT	1283321	1283323	3	Clo1313_0662	Deletion
Variants: 1592_contig_1		TTT	1283321	1283323	3	Clo1313_0816	Deletion
Variants: 1592_contig_1		TTT	1283321	1283323	3	Clo1313_2087	Deletion
Variants: 1592_contig_1		GCT	1283324	1283326	3	Clo1313_0662	Deletion
Variants: 1592_contig_1		GCT	1283324	1283326	3	Clo1313_0816	Deletion
Variants: 1592_contig_1		GCT	1283324	1283326	3	Clo1313_2087	Deletion
Variants: 1592_contig_1		TTT	1283327	1283329	3	Clo1313_0662	Deletion
Variants: 1592_contig_1		TTT	1283327	1283329	3	Clo1313_0816	Deletion
Variants: 1592_contig_1		TTT	1283327	1283329	3	Clo1313_2087	Deletion
Variants: 1592_contig_1		ATT	1283330	1283332	3	Clo1313_0662	Deletion
Variants: 1592_contig_1		ATT	1283330	1283332	3	Clo1313_0816	Deletion
Variants: 1592_contig_1		ATT	1283330	1283332	3	Clo1313_2087	Deletion
Variants: 1592_contig_1		TAC	1283333	1283335	3	Clo1313_0662	Deletion
Variants: 1592_contig_1		TAC	1283333	1283335	3	Clo1313_0816	Deletion
Variants: 1592_contig_1		TAC	1283333	1283335	3	Clo1313_2087	Deletion
Variants: 1592_contig_1		TCG	1283336	1283338	3	Clo1313_0662	Deletion
Variants: 1592_contig_1		TCG	1283336	1283338	3	Clo1313_0816	Deletion
Variants: 1592_contig_1		TCG	1283336	1283338	3	Clo1313_2087	Deletion
Variants: 1592_contig_1		CTC	1283339	1283341	3	Clo1313_0662	Deletion
Variants: 1592_contig_1		CTC	1283339	1283341	3	Clo1313_0816	Deletion
Variants: 1592_contig_1		CTC	1283339	1283341	3	Clo1313_2087	Deletion
Variants: 1592_contig_1		ACC	1283342	1283344	3	Clo1313_0662	Deletion
Variants: 1592_contig_1		ACC	1283342	1283344	3	Clo1313_0816	Deletion
Variants: 1592_contig_1		ACC	1283342	1283344	3	Clo1313_2087	Deletion
Variants: 1592_contig_1		CGT	1283345	1283347	3	Clo1313_0662	Deletion
Variants: 1592_contig_1		CGT	1283345	1283347	3	Clo1313_0816	Deletion
Variants: 1592_contig_1		CGT	1283345	1283347	3	Clo1313_2087	Deletion
Variants: 1592_contig_1		AAA	1283348	1283350	3	Clo1313_0662	Deletion
Variants: 1592_contig_1		AAA	1283348	1283350	3	Clo1313_0816	Deletion
Variants: 1592_contig_1		AAA	1283348	1283350	3	Clo1313_2087	Deletion
Variants: 1592_contig_1		CGG	1283351	1283353	3	Clo1313_0662	Deletion
Variants: 1592_contig_1		CGG	1283351	1283353	3	Clo1313_0816	Deletion
Variants: 1592_contig_1		CGG	1283351	1283353	3	Clo1313_2087	Deletion
Variants: 1592_contig_1		GTC	1283354	1283356	3	Clo1313_0662	Deletion
Variants: 1592_contig_1		GTC	1283354	1283356	3	Clo1313_0816	Deletion
Variants: 1592_contig_1		GTC	1283354	1283356	3	Clo1313_2087	Deletion
Variants: 1592_contig_1		TAT	1283357	1283359	3	Clo1313_0662	Deletion
Variants: 1592_contig_1		TAT	1283357	1283359	3	Clo1313_0816	Deletion
Variants: 1592_contig_1		TAT	1283357	1283359	3	Clo1313_2087	Deletion
Variants: 1592_contig_1		ATA	1283360	1283362	3	Clo1313_0662	Deletion
Variants: 1592_contig_1		ATA	1283360	1283362	3	Clo1313_0816	Deletion
Variants: 1592_contig_1		ATA	1283360	1283362	3	Clo1313_2087	Deletion
Variants: 1592_contig_1		CTC	1283363	1283365	3	Clo1313_0662	Deletion
Variants: 1592_contig_1		CTC	1283363	1283365	3	Clo1313_0816	Deletion
Variants: 1592_contig_1		CTC	1283363	1283365	3	Clo1313_2087	Deletion
Variants: 1592_contig_1		ATT	1283366	1283368	3	Clo1313_0662	Deletion
Variants: 1592_contig_1		ATT	1283366	1283368	3	Clo1313_0816	Deletion
Variants: 1592_contig_1		ATT	1283366	1283368	3	Clo1313_2087	Deletion
Variants: 1592_contig_1		TAA	1283369	1283371	3	Clo1313_0662	Deletion
Variants: 1592_contig_1		TAA	1283369	1283371	3	Clo1313_0816	Deletion
Variants: 1592_contig_1		TAA	1283369	1283371	3	Clo1313_2087	Deletion
Variants: 1592_contig_1		ACT	1283372	1283374	3	Clo1313_0662	Deletion
Variants: 1592_contig_1		ACT	1283372	1283374	3	Clo1313_0816	Deletion
Variants: 1592_contig_1		ACT	1283372	1283374	3	Clo1313_2087	Deletion
Variants: 1592_contig_1		TAT	1283375	1283377	3	Clo1313_0662	Deletion
Variants: 1592_contig_1		TAT	1283375	1283377	3	Clo1313_0816	Deletion
Variants: 1592_contig_1		TAT	1283375	1283377	3	Clo1313_2087	Deletion
Variants: 1592_contig_1		CTG	1283378	1283380	3	Clo1313_0662	Deletion
Variants: 1592_contig_1		CTG	1283378	1283380	3	Clo1313_0816	Deletion
Variants: 1592_contig_1		CTG	1283378	1283380	3	Clo1313_2087	Deletion
Variants: 1592_contig_1		GTC	1283381	1283383	3	Clo1313_0662	Deletion
Variants: 1592_contig_1		GTC	1283381	1283383	3	Clo1313_0816	Deletion
Variants: 1592_contig_1		GTC	1283381	1283383	3	Clo1313_2087	Deletion
Variants: 1592_contig_1		GCT	1283384	1283386	3	Clo1313_0662	Deletion
Variants: 1592_contig_1		GCT	1283384	1283386	3	Clo1313_0816	Deletion
Variants: 1592_contig_1		GCT	1283384	1283386	3	Clo1313_2087	Deletion
Variants: 1592_contig_1		TGC	1283387	1283389	3	Clo1313_0662	Deletion
Variants: 1592_contig_1		TGC	1283387	1283389	3	Clo1313_0816	Deletion
Variants: 1592_contig_1		TGC	1283387	1283389	3	Clo1313_2087	Deletion
Variants: 1592_contig_1		TAT	1283390	1283392	3	Clo1313_0662	Deletion
Variants: 1592_contig_1		TAT	1283390	1283392	3	Clo1313_0816	Deletion
Variants: 1592_contig_1		TAT	1283390	1283392	3	Clo1313_2087	Deletion
Variants: 1592_contig_1		ATC	1283393	1283395	3	Clo1313_0662	Deletion
Variants: 1592_contig_1		ATC	1283393	1283395	3	Clo1313_0816	Deletion
Variants: 1592_contig_1		ATC	1283393	1283395	3	Clo1313_2087	Deletion
Variants: 1592_contig_1		TTC	1283396	1283398	3	Clo1313_0662	Deletion
Variants: 1592_contig_1		TTC	1283396	1283398	3	Clo1313_0816	Deletion
Variants: 1592_contig_1		TTC	1283396	1283398	3	Clo1313_2087	Deletion
Variants: 1592_contig_1		TTG	1283399	1283401	3	Clo1313_0662	Deletion
Variants: 1592_contig_1		TTG	1283399	1283401	3	Clo1313_0816	Deletion
Variants: 1592_contig_1		TTG	1283399	1283401	3	Clo1313_2087	Deletion
Variants: 1592_contig_1		TAA	1283402	1283404	3	Clo1313_0662	Deletion
Variants: 1592_contig_1		TAA	1283402	1283404	3	Clo1313_0816	Deletion
Variants: 1592_contig_1		TAA	1283402	1283404	3	Clo1313_2087	Deletion
Variants: 1592_contig_1		TTG	1283405	1283407	3	Clo1313_0662	Deletion
Variants: 1592_contig_1		TTG	1283405	1283407	3	Clo1313_0816	Deletion
Variants: 1592_contig_1		TTG	1283405	1283407	3	Clo1313_2087	Deletion
Variants: 1592_contig_1		TCT	1283408	1283410	3	Clo1313_0662	Deletion
Variants: 1592_contig_1		TCT	1283408	1283410	3	Clo1313_0816	Deletion
Variants: 1592_contig_1		TCT	1283408	1283410	3	Clo1313_2087	Deletion
Variants: 1592_contig_1		CCT	1283411	1283413	3	Clo1313_0662	Deletion
Variants: 1592_contig_1		CCT	1283411	1283413	3	Clo1313_0816	Deletion
Variants: 1592_contig_1		CCT	1283411	1283413	3	Clo1313_2087	Deletion
Variants: 1592_contig_1		TAT	1283414	1283416	3	Clo1313_0662	Deletion
Variants: 1592_contig_1		TAT	1283414	1283416	3	Clo1313_0816	Deletion
Variants: 1592_contig_1		TAT	1283414	1283416	3	Clo1313_2087	Deletion
Variants: 1592_contig_1		ATA	1283417	1283419	3	Clo1313_0662	Deletion
Variants: 1592_contig_1		ATA	1283417	1283419	3	Clo1313_0816	Deletion
Variants: 1592_contig_1		ATA	1283417	1283419	3	Clo1313_2087	Deletion
Variants: 1592_contig_1		TTG	1283420	1283422	3	Clo1313_0662	Deletion
Variants: 1592_contig_1		TTG	1283420	1283422	3	Clo1313_0816	Deletion
Variants: 1592_contig_1		TTG	1283420	1283422	3	Clo1313_2087	Deletion
Variants: 1592_contig_1		CTC	1283423	1283425	3	Clo1313_0662	Deletion
Variants: 1592_contig_1		CTC	1283423	1283425	3	Clo1313_0816	Deletion
Variants: 1592_contig_1		CTC	1283423	1283425	3	Clo1313_2087	Deletion
Variants: 1592_contig_1		AAT	1283426	1283428	3	Clo1313_0662	Deletion
Variants: 1592_contig_1		AAT	1283426	1283428	3	Clo1313_0816	Deletion
Variants: 1592_contig_1		AAT	1283426	1283428	3	Clo1313_2087	Deletion
Variants: 1592_contig_1		TGC	1283429	1283431	3	Clo1313_0662	Deletion
Variants: 1592_contig_1		TGC	1283429	1283431	3	Clo1313_0816	Deletion
Variants: 1592_contig_1		TGC	1283429	1283431	3	Clo1313_2087	Deletion
Variants: 1592_contig_1		TTT	1283432	1283434	3	Clo1313_0662	Deletion
Variants: 1592_contig_1		TTT	1283432	1283434	3	Clo1313_0816	Deletion
Variants: 1592_contig_1		TTT	1283432	1283434	3	Clo1313_2087	Deletion
Variants: 1592_contig_1		TCT	1283435	1283437	3	Clo1313_0662	Deletion
Variants: 1592_contig_1		TCT	1283435	1283437	3	Clo1313_0816	Deletion
Variants: 1592_contig_1		TCT	1283435	1283437	3	Clo1313_2087	Deletion
Variants: 1592_contig_1		GTT	1283438	1283440	3	Clo1313_0662	Deletion
Variants: 1592_contig_1		GTT	1283438	1283440	3	Clo1313_0816	Deletion
Variants: 1592_contig_1		GTT	1283438	1283440	3	Clo1313_2087	Deletion
Variants: 1592_contig_1		CCT	1283441	1283443	3	Clo1313_0662	Deletion
Variants: 1592_contig_1		CCT	1283441	1283443	3	Clo1313_0816	Deletion
Variants: 1592_contig_1		CCT	1283441	1283443	3	Clo1313_2087	Deletion
Variants: 1592_contig_1		TCC	1283444	1283446	3	Clo1313_0662	Deletion
Variants: 1592_contig_1		TCC	1283444	1283446	3	Clo1313_0816	Deletion
Variants: 1592_contig_1		TCC	1283444	1283446	3	Clo1313_2087	Deletion
Variants: 1592_contig_1		TAC	1283447	1283449	3	Clo1313_0662	Deletion
Variants: 1592_contig_1		TAC	1283447	1283449	3	Clo1313_0816	Deletion
Variants: 1592_contig_1		TAC	1283447	1283449	3	Clo1313_2087	Deletion
Variants: 1592_contig_1		TGT	1283450	1283452	3	Clo1313_0662	Deletion
Variants: 1592_contig_1		TGT	1283450	1283452	3	Clo1313_0816	Deletion
Variants: 1592_contig_1		TGT	1283450	1283452	3	Clo1313_2087	Deletion
Variants: 1592_contig_1		GTC	1283453	1283455	3	Clo1313_0662	Deletion
Variants: 1592_contig_1		GTC	1283453	1283455	3	Clo1313_0816	Deletion
Variants: 1592_contig_1		GTC	1283453	1283455	3	Clo1313_2087	Deletion
Variants: 1592_contig_1		TAC	1283456	1283458	3	Clo1313_0662	Deletion
Variants: 1592_contig_1		TAC	1283456	1283458	3	Clo1313_0816	Deletion
Variants: 1592_contig_1		TAC	1283456	1283458	3	Clo1313_2087	Deletion
Variants: 1592_contig_1		ATA	1283459	1283461	3	Clo1313_0662	Deletion
Variants: 1592_contig_1		ATA	1283459	1283461	3	Clo1313_0816	Deletion
Variants: 1592_contig_1		ATA	1283459	1283461	3	Clo1313_2087	Deletion
Variants: 1592_contig_1		GTA	1283462	1283464	3	Clo1313_0662	Deletion
Variants: 1592_contig_1		GTA	1283462	1283464	3	Clo1313_0816	Deletion
Variants: 1592_contig_1		GTA	1283462	1283464	3	Clo1313_2087	Deletion
Variants: 1592_contig_1		TCC	1283465	1283467	3	Clo1313_0662	Deletion
Variants: 1592_contig_1		TCC	1283465	1283467	3	Clo1313_0816	Deletion
Variants: 1592_contig_1		TCC	1283465	1283467	3	Clo1313_2087	Deletion
Variants: 1592_contig_1		CCT	1283468	1283470	3	Clo1313_0662	Deletion
Variants: 1592_contig_1		CCT	1283468	1283470	3	Clo1313_0816	Deletion
Variants: 1592_contig_1		CCT	1283468	1283470	3	Clo1313_2087	Deletion
Variants: 1592_contig_1		GCA	1283471	1283473	3	Clo1313_0662	Deletion
Variants: 1592_contig_1		GCA	1283471	1283473	3	Clo1313_0816	Deletion
Variants: 1592_contig_1		GCA	1283471	1283473	3	Clo1313_2087	Deletion
Variants: 1592_contig_1		CCA	1283474	1283476	3	Clo1313_0662	Deletion
Variants: 1592_contig_1		CCA	1283474	1283476	3	Clo1313_0816	Deletion
Variants: 1592_contig_1		CCA	1283474	1283476	3	Clo1313_2087	Deletion
Variants: 1592_contig_1		AAA	1283477	1283479	3	Clo1313_0662	Deletion
Variants: 1592_contig_1		AAA	1283477	1283479	3	Clo1313_0816	Deletion
Variants: 1592_contig_1		AAA	1283477	1283479	3	Clo1313_2087	Deletion
Variants: 1592_contig_1		ATG	1283480	1283482	3	Clo1313_0662	Deletion
Variants: 1592_contig_1		ATG	1283480	1283482	3	Clo1313_0816	Deletion
Variants: 1592_contig_1		ATG	1283480	1283482	3	Clo1313_2087	Deletion
Variants: 1592_contig_1		TCT	1283483	1283485	3	Clo1313_0662	Deletion
Variants: 1592_contig_1		TCT	1283483	1283485	3	Clo1313_0816	Deletion
Variants: 1592_contig_1		TCT	1283483	1283485	3	Clo1313_2087	Deletion
Variants: 1592_contig_1		GTT	1283486	1283488	3	Clo1313_0662	Deletion
Variants: 1592_contig_1		GTT	1283486	1283488	3	Clo1313_0816	Deletion
Variants: 1592_contig_1		GTT	1283486	1283488	3	Clo1313_2087	Deletion
Variants: 1592_contig_1		CCC	1283489	1283491	3	Clo1313_0662	Deletion
Variants: 1592_contig_1		CCC	1283489	1283491	3	Clo1313_0816	Deletion
Variants: 1592_contig_1		CCC	1283489	1283491	3	Clo1313_2087	Deletion
Variants: 1592_contig_1		ATA	1283492	1283494	3	Clo1313_0662	Deletion
Variants: 1592_contig_1		ATA	1283492	1283494	3	Clo1313_0816	Deletion
Variants: 1592_contig_1		ATA	1283492	1283494	3	Clo1313_2087	Deletion
Variants: 1592_contig_1		TTT	1283495	1283497	3	Clo1313_0662	Deletion
Variants: 1592_contig_1		TTT	1283495	1283497	3	Clo1313_0816	Deletion
Variants: 1592_contig_1		TTT	1283495	1283497	3	Clo1313_2087	Deletion
Variants: 1592_contig_1		ATA	1283498	1283500	3	Clo1313_0662	Deletion
Variants: 1592_contig_1		ATA	1283498	1283500	3	Clo1313_0816	Deletion
Variants: 1592_contig_1		ATA	1283498	1283500	3	Clo1313_2087	Deletion
Variants: 1592_contig_1		CTT	1283501	1283503	3	Clo1313_0662	Deletion
Variants: 1592_contig_1		CTT	1283501	1283503	3	Clo1313_0816	Deletion
Variants: 1592_contig_1		CTT	1283501	1283503	3	Clo1313_2087	Deletion
Variants: 1592_contig_1		TAA	1283504	1283506	3	Clo1313_0662	Deletion
Variants: 1592_contig_1		TAA	1283504	1283506	3	Clo1313_0816	Deletion
Variants: 1592_contig_1		TAA	1283504	1283506	3	Clo1313_2087	Deletion
Variants: 1592_contig_1		ATT	1283507	1283509	3	Clo1313_0662	Deletion
Variants: 1592_contig_1		ATT	1283507	1283509	3	Clo1313_0816	Deletion
Variants: 1592_contig_1		ATT	1283507	1283509	3	Clo1313_2087	Deletion
Variants: 1592_contig_1		TGC	1283510	1283512	3	Clo1313_0662	Deletion
Variants: 1592_contig_1		TGC	1283510	1283512	3	Clo1313_0816	Deletion
Variants: 1592_contig_1		TGC	1283510	1283512	3	Clo1313_2087	Deletion
Variants: 1592_contig_1		ATG	1283513	1283515	3	Clo1313_0662	Deletion
Variants: 1592_contig_1		ATG	1283513	1283515	3	Clo1313_0816	Deletion
Variants: 1592_contig_1		ATG	1283513	1283515	3	Clo1313_2087	Deletion
Variants: 1592_contig_1		CCT	1283516	1283518	3	Clo1313_0662	Deletion
Variants: 1592_contig_1		CCT	1283516	1283518	3	Clo1313_0816	Deletion
Variants: 1592_contig_1		CCT	1283516	1283518	3	Clo1313_2087	Deletion
Variants: 1592_contig_1		ATT	1283519	1283521	3	Clo1313_0662	Deletion
Variants: 1592_contig_1		ATT	1283519	1283521	3	Clo1313_0816	Deletion
Variants: 1592_contig_1		ATT	1283519	1283521	3	Clo1313_2087	Deletion
Variants: 1592_contig_1		AAA	1283522	1283524	3	Clo1313_0662	Deletion
Variants: 1592_contig_1		AAA	1283522	1283524	3	Clo1313_0816	Deletion
Variants: 1592_contig_1		AAA	1283522	1283524	3	Clo1313_2087	Deletion
Variants: 1592_contig_1		AAT	1283525	1283527	3	Clo1313_0662	Deletion
Variants: 1592_contig_1		AAT	1283525	1283527	3	Clo1313_0816	Deletion
Variants: 1592_contig_1		AAT	1283525	1283527	3	Clo1313_2087	Deletion
Variants: 1592_contig_1		CAT	1283528	1283530	3	Clo1313_0662	Deletion
Variants: 1592_contig_1		CAT	1283528	1283530	3	Clo1313_0816	Deletion
Variants: 1592_contig_1		CAT	1283528	1283530	3	Clo1313_2087	Deletion
Variants: 1592_contig_1		TAA	1283531	1283533	3	Clo1313_0662	Deletion
Variants: 1592_contig_1		TAA	1283531	1283533	3	Clo1313_0816	Deletion
Variants: 1592_contig_1		TAA	1283531	1283533	3	Clo1313_2087	Deletion
Variants: 1592_contig_1		CGA	1283534	1283536	3	Clo1313_0662	Deletion
Variants: 1592_contig_1		CGA	1283534	1283536	3	Clo1313_0816	Deletion
Variants: 1592_contig_1		CGA	1283534	1283536	3	Clo1313_2087	Deletion
Variants: 1592_contig_1		GCT	1283537	1283539	3	Clo1313_0662	Deletion
Variants: 1592_contig_1		GCT	1283537	1283539	3	Clo1313_0816	Deletion
Variants: 1592_contig_1		GCT	1283537	1283539	3	Clo1313_2087	Deletion
Variants: 1592_contig_1		TTT	1283540	1283542	3	Clo1313_0662	Deletion
Variants: 1592_contig_1		TTT	1283540	1283542	3	Clo1313_0816	Deletion
Variants: 1592_contig_1		TTT	1283540	1283542	3	Clo1313_2087	Deletion
Variants: 1592_contig_1		TCC	1283543	1283545	3	Clo1313_0662	Deletion
Variants: 1592_contig_1		TCC	1283543	1283545	3	Clo1313_0816	Deletion
Variants: 1592_contig_1		TCC	1283543	1283545	3	Clo1313_2087	Deletion
Variants: 1592_contig_1		TTT	1283546	1283548	3	Clo1313_0662	Deletion
Variants: 1592_contig_1		TTT	1283546	1283548	3	Clo1313_0816	Deletion
Variants: 1592_contig_1		TTT	1283546	1283548	3	Clo1313_2087	Deletion
Variants: 1592_contig_1		CAA	1283549	1283551	3	Clo1313_0662	Deletion
Variants: 1592_contig_1		CAA	1283549	1283551	3	Clo1313_0816	Deletion
Variants: 1592_contig_1		CAA	1283549	1283551	3	Clo1313_2087	Deletion
Variants: 1592_contig_1		ATA	1283552	1283554	3	Clo1313_0662	Deletion
Variants: 1592_contig_1		ATA	1283552	1283554	3	Clo1313_0816	Deletion
Variants: 1592_contig_1		ATA	1283552	1283554	3	Clo1313_2087	Deletion
Variants: 1592_contig_1		TCC	1283555	1283557	3	Clo1313_0662	Deletion
Variants: 1592_contig_1		TCC	1283555	1283557	3	Clo1313_0816	Deletion
Variants: 1592_contig_1		TCC	1283555	1283557	3	Clo1313_2087	Deletion
Variants: 1592_contig_1		CAT	1283558	1283560	3	Clo1313_0662	Deletion
Variants: 1592_contig_1		CAT	1283558	1283560	3	Clo1313_0816	Deletion
Variants: 1592_contig_1		CAT	1283558	1283560	3	Clo1313_2087	Deletion
Variants: 1592_contig_1		AAA	1283561	1283563	3	Clo1313_0662	Deletion
Variants: 1592_contig_1		AAA	1283561	1283563	3	Clo1313_0816	Deletion
Variants: 1592_contig_1		AAA	1283561	1283563	3	Clo1313_2087	Deletion
Variants: 1592_contig_1		ACT	1283564	1283566	3	Clo1313_0662	Deletion
Variants: 1592_contig_1		ACT	1283564	1283566	3	Clo1313_0816	Deletion
Variants: 1592_contig_1		ACT	1283564	1283566	3	Clo1313_2087	Deletion
Variants: 1592_contig_1		TGA	1283567	1283569	3	Clo1313_0662	Deletion
Variants: 1592_contig_1		TGA	1283567	1283569	3	Clo1313_0816	Deletion
Variants: 1592_contig_1		TGA	1283567	1283569	3	Clo1313_2087	Deletion
Variants: 1592_contig_1		TAC	1283570	1283572	3	Clo1313_0662	Deletion
Variants: 1592_contig_1		TAC	1283570	1283572	3	Clo1313_0816	Deletion
Variants: 1592_contig_1		TAC	1283570	1283572	3	Clo1313_2087	Deletion
Variants: 1592_contig_1		ACT	1283573	1283575	3	Clo1313_0662	Deletion
Variants: 1592_contig_1		ACT	1283573	1283575	3	Clo1313_0816	Deletion
Variants: 1592_contig_1		ACT	1283573	1283575	3	Clo1313_2087	Deletion
Variants: 1592_contig_1		TAT	1283576	1283578	3	Clo1313_0662	Deletion
Variants: 1592_contig_1		TAT	1283576	1283578	3	Clo1313_0816	Deletion
Variants: 1592_contig_1		TAT	1283576	1283578	3	Clo1313_2087	Deletion
Variants: 1592_contig_1		TTT	1283579	1283581	3	Clo1313_0662	Deletion
Variants: 1592_contig_1		TTT	1283579	1283581	3	Clo1313_0816	Deletion
Variants: 1592_contig_1		TTT	1283579	1283581	3	Clo1313_2087	Deletion
Variants: 1592_contig_1		TGG	1283582	1283584	3	Clo1313_0662	Deletion
Variants: 1592_contig_1		TGG	1283582	1283584	3	Clo1313_0816	Deletion
Variants: 1592_contig_1		TGG	1283582	1283584	3	Clo1313_2087	Deletion
Variants: 1592_contig_1		TGG	1283585	1283587	3	Clo1313_0662	Deletion
Variants: 1592_contig_1		TGG	1283585	1283587	3	Clo1313_0816	Deletion
Variants: 1592_contig_1		TGG	1283585	1283587	3	Clo1313_2087	Deletion
Variants: 1592_contig_1		TAT	1283588	1283590	3	Clo1313_0662	Deletion
Variants: 1592_contig_1		TAT	1283588	1283590	3	Clo1313_0816	Deletion
Variants: 1592_contig_1		TAT	1283588	1283590	3	Clo1313_2087	Deletion
Variants: 1592_contig_1		ACT	1283591	1283593	3	Clo1313_0662	Deletion
Variants: 1592_contig_1		ACT	1283591	1283593	3	Clo1313_0816	Deletion
Variants: 1592_contig_1		ACT	1283591	1283593	3	Clo1313_2087	Deletion
Variants: 1592_contig_1		AAC	1283594	1283596	3	Clo1313_0662	Deletion
Variants: 1592_contig_1		AAC	1283594	1283596	3	Clo1313_0816	Deletion
Variants: 1592_contig_1		AAC	1283594	1283596	3	Clo1313_2087	Deletion
Variants: 1592_contig_1		TAA	1283597	1283599	3	Clo1313_0662	Deletion
Variants: 1592_contig_1		TAA	1283597	1283599	3	Clo1313_0816	Deletion
Variants: 1592_contig_1		TAA	1283597	1283599	3	Clo1313_2087	Deletion
Variants: 1592_contig_1		CAT	1283600	1283602	3	Clo1313_0662	Deletion
Variants: 1592_contig_1		CAT	1283600	1283602	3	Clo1313_0816	Deletion
Variants: 1592_contig_1		CAT	1283600	1283602	3	Clo1313_2087	Deletion
Variants: 1592_contig_1		ATG	1283603	1283605	3	Clo1313_0662	Deletion
Variants: 1592_contig_1		ATG	1283603	1283605	3	Clo1313_0816	Deletion
Variants: 1592_contig_1		ATG	1283603	1283605	3	Clo1313_2087	Deletion
Variants: 1592_contig_1		TAT	1283606	1283608	3	Clo1313_0662	Deletion
Variants: 1592_contig_1		TAT	1283606	1283608	3	Clo1313_0816	Deletion
Variants: 1592_contig_1		TAT	1283606	1283608	3	Clo1313_2087	Deletion
Variants: 1592_contig_1		ATG	1283609	1283611	3	Clo1313_0662	Deletion
Variants: 1592_contig_1		ATG	1283609	1283611	3	Clo1313_0816	Deletion
Variants: 1592_contig_1		ATG	1283609	1283611	3	Clo1313_2087	Deletion
Variants: 1592_contig_1		ATC	1283612	1283614	3	Clo1313_0662	Deletion
Variants: 1592_contig_1		ATC	1283612	1283614	3	Clo1313_0816	Deletion
Variants: 1592_contig_1		ATC	1283612	1283614	3	Clo1313_2087	Deletion
Variants: 1592_contig_1		GGG	1283615	1283617	3	Clo1313_0662	Deletion
Variants: 1592_contig_1		GGG	1283615	1283617	3	Clo1313_0816	Deletion
Variants: 1592_contig_1		GGG	1283615	1283617	3	Clo1313_2087	Deletion
Variants: 1592_contig_1		ACA	1283618	1283620	3	Clo1313_0662	Deletion
Variants: 1592_contig_1		ACA	1283618	1283620	3	Clo1313_0816	Deletion
Variants: 1592_contig_1		ACA	1283618	1283620	3	Clo1313_2087	Deletion
Variants: 1592_contig_1		AAG	1283621	1283623	3	Clo1313_0662	Deletion
Variants: 1592_contig_1		AAG	1283621	1283623	3	Clo1313_0816	Deletion
Variants: 1592_contig_1		AAG	1283621	1283623	3	Clo1313_2087	Deletion
Variants: 1592_contig_1		GCT	1283624	1283626	3	Clo1313_0662	Deletion
Variants: 1592_contig_1		GCT	1283624	1283626	3	Clo1313_0816	Deletion
Variants: 1592_contig_1		GCT	1283624	1283626	3	Clo1313_2087	Deletion
Variants: 1592_contig_1		TGC	1283627	1283629	3	Clo1313_0662	Deletion
Variants: 1592_contig_1		TGC	1283627	1283629	3	Clo1313_0816	Deletion
Variants: 1592_contig_1		TGC	1283627	1283629	3	Clo1313_2087	Deletion
Variants: 1592_contig_1		TTC	1283630	1283632	3	Clo1313_0662	Deletion
Variants: 1592_contig_1		TTC	1283630	1283632	3	Clo1313_0816	Deletion
Variants: 1592_contig_1		TTC	1283630	1283632	3	Clo1313_2087	Deletion
Variants: 1592_contig_1		TAT	1283633	1283635	3	Clo1313_0662	Deletion
Variants: 1592_contig_1		TAT	1283633	1283635	3	Clo1313_0816	Deletion
Variants: 1592_contig_1		TAT	1283633	1283635	3	Clo1313_2087	Deletion
Variants: 1592_contig_1		TAT	1283636	1283638	3	Clo1313_0662	Deletion
Variants: 1592_contig_1		TAT	1283636	1283638	3	Clo1313_0816	Deletion
Variants: 1592_contig_1		TAT	1283636	1283638	3	Clo1313_2087	Deletion
Variants: 1592_contig_1		TTC	1283639	1283641	3	Clo1313_0662	Deletion
Variants: 1592_contig_1		TTC	1283639	1283641	3	Clo1313_0816	Deletion
Variants: 1592_contig_1		TTC	1283639	1283641	3	Clo1313_2087	Deletion
Variants: 1592_contig_1		TAC	1283642	1283644	3	Clo1313_0662	Deletion
Variants: 1592_contig_1		TAC	1283642	1283644	3	Clo1313_0816	Deletion
Variants: 1592_contig_1		TAC	1283642	1283644	3	Clo1313_2087	Deletion
Variants: 1592_contig_1		TCC	1283645	1283647	3	Clo1313_0662	Deletion
Variants: 1592_contig_1		TCC	1283645	1283647	3	Clo1313_0816	Deletion
Variants: 1592_contig_1		TCC	1283645	1283647	3	Clo1313_2087	Deletion
Variants: 1592_contig_1		TTT	1283648	1283650	3	Clo1313_0662	Deletion
Variants: 1592_contig_1		TTT	1283648	1283650	3	Clo1313_0816	Deletion
Variants: 1592_contig_1		TTT	1283648	1283650	3	Clo1313_2087	Deletion
Variants: 1592_contig_1		CAT	1283651	1283653	3	Clo1313_0662	Deletion
Variants: 1592_contig_1		CAT	1283651	1283653	3	Clo1313_0816	Deletion
Variants: 1592_contig_1		CAT	1283651	1283653	3	Clo1313_2087	Deletion
Variants: 1592_contig_1		TTC	1283654	1283656	3	Clo1313_0662	Deletion
Variants: 1592_contig_1		TTC	1283654	1283656	3	Clo1313_0816	Deletion
Variants: 1592_contig_1		TTC	1283654	1283656	3	Clo1313_2087	Deletion
Variants: 1592_contig_1		GCA	1283657	1283659	3	Clo1313_0662	Deletion
Variants: 1592_contig_1		GCA	1283657	1283659	3	Clo1313_0816	Deletion
Variants: 1592_contig_1		GCA	1283657	1283659	3	Clo1313_2087	Deletion
Variants: 1592_contig_1		TAG	1283660	1283662	3	Clo1313_0662	Deletion
Variants: 1592_contig_1		TAG	1283660	1283662	3	Clo1313_0816	Deletion
Variants: 1592_contig_1		TAG	1283660	1283662	3	Clo1313_2087	Deletion
Variants: 1592_contig_1		CTT	1283663	1283665	3	Clo1313_0662	Deletion
Variants: 1592_contig_1		CTT	1283663	1283665	3	Clo1313_0816	Deletion
Variants: 1592_contig_1		CTT	1283663	1283665	3	Clo1313_2087	Deletion
Variants: 1592_contig_1		TCT	1283666	1283668	3	Clo1313_0662	Deletion
Variants: 1592_contig_1		TCT	1283666	1283668	3	Clo1313_0816	Deletion
Variants: 1592_contig_1		TCT	1283666	1283668	3	Clo1313_2087	Deletion
Variants: 1592_contig_1		TAA	1283669	1283671	3	Clo1313_0662	Deletion
Variants: 1592_contig_1		TAA	1283669	1283671	3	Clo1313_0816	Deletion
Variants: 1592_contig_1		TAA	1283669	1283671	3	Clo1313_2087	Deletion
Variants: 1592_contig_1		TAT	1283672	1283674	3	Clo1313_0662	Deletion
Variants: 1592_contig_1		TAT	1283672	1283674	3	Clo1313_0816	Deletion
Variants: 1592_contig_1		TAT	1283672	1283674	3	Clo1313_2087	Deletion
Variants: 1592_contig_1		TTG	1283675	1283677	3	Clo1313_0662	Deletion
Variants: 1592_contig_1		TTG	1283675	1283677	3	Clo1313_0816	Deletion
Variants: 1592_contig_1		TTG	1283675	1283677	3	Clo1313_2087	Deletion
Variants: 1592_contig_1		CCC	1283678	1283680	3	Clo1313_0662	Deletion
Variants: 1592_contig_1		CCC	1283678	1283680	3	Clo1313_0816	Deletion
Variants: 1592_contig_1		CCC	1283678	1283680	3	Clo1313_2087	Deletion
Variants: 1592_contig_1		TAT	1283681	1283683	3	Clo1313_0662	Deletion
Variants: 1592_contig_1		TAT	1283681	1283683	3	Clo1313_0816	Deletion
Variants: 1592_contig_1		TAT	1283681	1283683	3	Clo1313_2087	Deletion
Variants: 1592_contig_1		GTC	1283684	1283686	3	Clo1313_0662	Deletion
Variants: 1592_contig_1		GTC	1283684	1283686	3	Clo1313_0816	Deletion
Variants: 1592_contig_1		GTC	1283684	1283686	3	Clo1313_2087	Deletion
Variants: 1592_contig_1		TTT	1283687	1283689	3	Clo1313_0662	Deletion
Variants: 1592_contig_1		TTT	1283687	1283689	3	Clo1313_0816	Deletion
Variants: 1592_contig_1		TTT	1283687	1283689	3	Clo1313_2087	Deletion
Variants: 1592_contig_1		CTT	1283690	1283692	3	Clo1313_0662	Deletion
Variants: 1592_contig_1		CTT	1283690	1283692	3	Clo1313_0816	Deletion
Variants: 1592_contig_1		CTT	1283690	1283692	3	Clo1313_2087	Deletion
Variants: 1592_contig_1		TAT	1283693	1283695	3	Clo1313_0662	Deletion
Variants: 1592_contig_1		TAT	1283693	1283695	3	Clo1313_0816	Deletion
Variants: 1592_contig_1		TAT	1283693	1283695	3	Clo1313_2087	Deletion
Variants: 1592_contig_1		TTT	1283696	1283698	3	Clo1313_0662	Deletion
Variants: 1592_contig_1		TTT	1283696	1283698	3	Clo1313_0816	Deletion
Variants: 1592_contig_1		TTT	1283696	1283698	3	Clo1313_2087	Deletion
Variants: 1592_contig_1		ACC	1283699	1283701	3	Clo1313_0662	Deletion
Variants: 1592_contig_1		ACC	1283699	1283701	3	Clo1313_0816	Deletion
Variants: 1592_contig_1		ACC	1283699	1283701	3	Clo1313_2087	Deletion
Variants: 1592_contig_1		GTA	1283702	1283704	3	Clo1313_0662	Deletion
Variants: 1592_contig_1		GTA	1283702	1283704	3	Clo1313_0816	Deletion
Variants: 1592_contig_1		GTA	1283702	1283704	3	Clo1313_2087	Deletion
Variants: 1592_contig_1		TAT	1283705	1283707	3	Clo1313_0662	Deletion
Variants: 1592_contig_1		TAT	1283705	1283707	3	Clo1313_0816	Deletion
Variants: 1592_contig_1		TAT	1283705	1283707	3	Clo1313_2087	Deletion
Variants: 1592_contig_1		TAC	1283708	1283710	3	Clo1313_0662	Deletion
Variants: 1592_contig_1		TAC	1283708	1283710	3	Clo1313_0816	Deletion
Variants: 1592_contig_1		TAC	1283708	1283710	3	Clo1313_2087	Deletion
Variants: 1592_contig_1		TTG	1283711	1283713	3	Clo1313_0662	Deletion
Variants: 1592_contig_1		TTG	1283711	1283713	3	Clo1313_0816	Deletion
Variants: 1592_contig_1		TTG	1283711	1283713	3	Clo1313_2087	Deletion
Variants: 1592_contig_1		TCT	1283714	1283716	3	Clo1313_0662	Deletion
Variants: 1592_contig_1		TCT	1283714	1283716	3	Clo1313_0816	Deletion
Variants: 1592_contig_1		TCT	1283714	1283716	3	Clo1313_2087	Deletion
Variants: 1592_contig_1		CCT	1283717	1283719	3	Clo1313_0662	Deletion
Variants: 1592_contig_1		CCT	1283717	1283719	3	Clo1313_0816	Deletion
Variants: 1592_contig_1		CCT	1283717	1283719	3	Clo1313_2087	Deletion
Variants: 1592_contig_1		ATA	1283720	1283722	3	Clo1313_0662	Deletion
Variants: 1592_contig_1		ATA	1283720	1283722	3	Clo1313_0816	Deletion
Variants: 1592_contig_1		ATA	1283720	1283722	3	Clo1313_2087	Deletion
Variants: 1592_contig_1		TTT	1283723	1283725	3	Clo1313_0662	Deletion
Variants: 1592_contig_1		TTT	1283723	1283725	3	Clo1313_0816	Deletion
Variants: 1592_contig_1		TTT	1283723	1283725	3	Clo1313_2087	Deletion
Variants: 1592_contig_1		TGG	1283726	1283728	3	Clo1313_0662	Deletion
Variants: 1592_contig_1		TGG	1283726	1283728	3	Clo1313_0816	Deletion
Variants: 1592_contig_1		TGG	1283726	1283728	3	Clo1313_2087	Deletion
Variants: 1592_contig_1		TGC	1283729	1283731	3	Clo1313_0662	Deletion
Variants: 1592_contig_1		TGC	1283729	1283731	3	Clo1313_0816	Deletion
Variants: 1592_contig_1		TGC	1283729	1283731	3	Clo1313_2087	Deletion
Variants: 1592_contig_1		AAA	1283732	1283734	3	Clo1313_0662	Deletion
Variants: 1592_contig_1		AAA	1283732	1283734	3	Clo1313_0816	Deletion
Variants: 1592_contig_1		AAA	1283732	1283734	3	Clo1313_2087	Deletion
Variants: 1592_contig_1		TAC	1283735	1283737	3	Clo1313_0662	Deletion
Variants: 1592_contig_1		TAC	1283735	1283737	3	Clo1313_0816	Deletion
Variants: 1592_contig_1		TAC	1283735	1283737	3	Clo1313_2087	Deletion
Variants: 1592_contig_1		TAT	1283738	1283740	3	Clo1313_0662	Deletion
Variants: 1592_contig_1		TAT	1283738	1283740	3	Clo1313_0816	Deletion
Variants: 1592_contig_1		TAT	1283738	1283740	3	Clo1313_2087	Deletion
Variants: 1592_contig_1		ATG	1283741	1283743	3	Clo1313_0662	Deletion
Variants: 1592_contig_1		ATG	1283741	1283743	3	Clo1313_0816	Deletion
Variants: 1592_contig_1		ATG	1283741	1283743	3	Clo1313_2087	Deletion
Variants: 1592_contig_1		GTA	1283744	1283746	3	Clo1313_0662	Deletion
Variants: 1592_contig_1		GTA	1283744	1283746	3	Clo1313_0816	Deletion
Variants: 1592_contig_1		GTA	1283744	1283746	3	Clo1313_2087	Deletion
Variants: 1592_contig_1		TTT	1283747	1283749	3	Clo1313_0662	Deletion
Variants: 1592_contig_1		TTT	1283747	1283749	3	Clo1313_0816	Deletion
Variants: 1592_contig_1		TTT	1283747	1283749	3	Clo1313_2087	Deletion
Variants: 1592_contig_1		ACA	1283750	1283752	3	Clo1313_0662	Deletion
Variants: 1592_contig_1		ACA	1283750	1283752	3	Clo1313_0816	Deletion
Variants: 1592_contig_1		ACA	1283750	1283752	3	Clo1313_2087	Deletion
Variants: 1592_contig_1		ATT	1283753	1283755	3	Clo1313_0662	Deletion
Variants: 1592_contig_1		ATT	1283753	1283755	3	Clo1313_0816	Deletion
Variants: 1592_contig_1		ATT	1283753	1283755	3	Clo1313_2087	Deletion
Variants: 1592_contig_1		CCA	1283756	1283758	3	Clo1313_0662	Deletion
Variants: 1592_contig_1		CCA	1283756	1283758	3	Clo1313_0816	Deletion
Variants: 1592_contig_1		CCA	1283756	1283758	3	Clo1313_2087	Deletion
Variants: 1592_contig_1		TTG	1283759	1283761	3	Clo1313_0662	Deletion
Variants: 1592_contig_1		TTG	1283759	1283761	3	Clo1313_0816	Deletion
Variants: 1592_contig_1		TTG	1283759	1283761	3	Clo1313_2087	Deletion
Variants: 1592_contig_1		CGT	1283762	1283764	3	Clo1313_0662	Deletion
Variants: 1592_contig_1		CGT	1283762	1283764	3	Clo1313_0816	Deletion
Variants: 1592_contig_1		CGT	1283762	1283764	3	Clo1313_2087	Deletion
Variants: 1592_contig_1		ATG	1283765	1283767	3	Clo1313_0662	Deletion
Variants: 1592_contig_1		ATG	1283765	1283767	3	Clo1313_0816	Deletion
Variants: 1592_contig_1		ATG	1283765	1283767	3	Clo1313_2087	Deletion
Variants: 1592_contig_1		TGC	1283768	1283770	3	Clo1313_0662	Deletion
Variants: 1592_contig_1		TGC	1283768	1283770	3	Clo1313_0816	Deletion
Variants: 1592_contig_1		TGC	1283768	1283770	3	Clo1313_2087	Deletion
Variants: 1592_contig_1		TAA	1283771	1283773	3	Clo1313_0662	Deletion
Variants: 1592_contig_1		TAA	1283771	1283773	3	Clo1313_0816	Deletion
Variants: 1592_contig_1		TAA	1283771	1283773	3	Clo1313_2087	Deletion
Variants: 1592_contig_1		ACT	1283774	1283776	3	Clo1313_0662	Deletion
Variants: 1592_contig_1		ACT	1283774	1283776	3	Clo1313_0816	Deletion
Variants: 1592_contig_1		ACT	1283774	1283776	3	Clo1313_2087	Deletion
Variants: 1592_contig_1		AGC	1283777	1283779	3	Clo1313_0662	Deletion
Variants: 1592_contig_1		AGC	1283777	1283779	3	Clo1313_0816	Deletion
Variants: 1592_contig_1		AGC	1283777	1283779	3	Clo1313_2087	Deletion
Variants: 1592_contig_1		ATT	1283780	1283782	3	Clo1313_0662	Deletion
Variants: 1592_contig_1		ATT	1283780	1283782	3	Clo1313_0816	Deletion
Variants: 1592_contig_1		ATT	1283780	1283782	3	Clo1313_2087	Deletion
Variants: 1592_contig_1		ATC	1283783	1283785	3	Clo1313_0662	Deletion
Variants: 1592_contig_1		ATC	1283783	1283785	3	Clo1313_0816	Deletion
Variants: 1592_contig_1		ATC	1283783	1283785	3	Clo1313_2087	Deletion
Variants: 1592_contig_1		ACG	1283786	1283788	3	Clo1313_0662	Deletion
Variants: 1592_contig_1		ACG	1283786	1283788	3	Clo1313_0816	Deletion
Variants: 1592_contig_1		ACG	1283786	1283788	3	Clo1313_2087	Deletion
Variants: 1592_contig_1		CAT	1283789	1283791	3	Clo1313_0662	Deletion
Variants: 1592_contig_1		CAT	1283789	1283791	3	Clo1313_0816	Deletion
Variants: 1592_contig_1		CAT	1283789	1283791	3	Clo1313_2087	Deletion
Variants: 1592_contig_1		CGTGATACCTCCTTTGTTTTTAATGTAGTTGGCAAACCTACATTATTGTAACAAAGGAGGTTACTTTTTTCTACTCATAGACACTGTCTCTTTAGAACCACTGGCATAGCCAGTGGTTTTCTTTAAAC	1283792	1283919	128		Deletion
Variants: 1592_contig_1		GCTAGCCCAATCAAAACT	2026103	2026120	18		Deletion
Variants: 1592_contig_1		C	2185203	2185203	1		Deletion
Variants: 1592_contig_1		TA	2185241	2185242	2		Deletion
Variants: 1592_contig_1		A	2185249	2185249	1		Deletion
Variants: 1592_contig_1		G	2185269	2185269	1		Deletion
Variants: 1592_contig_1		TC	2185431	2185432	2		Deletion
Variants: 1592_contig_1		C	2185471	2185471	1		Deletion
Variants: 1592_contig_1		A	2185481	2185481	1		Deletion
Variants: 1592_contig_1		CC	2185559	2185560	2		Deletion
Variants: 1592_contig_1		T	2185580	2185580	1		Deletion
Variants: 1592_contig_1		T	2185602	2185602	1		Deletion
Variants: 1592_contig_1		A	2185604	2185604	1		Deletion (tandem repeat)
Variants: 1592_contig_1		G	2185618	2185618	1		Deletion
Variants: 1592_contig_1		CGTC	2185642	2185645	4		Deletion
Variants: 1592_contig_1		T	2185719	2185719	1		Deletion
Variants: 1592_contig_1		GCG	2185736	2185738	3		Deletion
Variants: 1592_contig_1		G	2185763	2185763	1		Deletion
Variants: 1592_contig_1		G	2185802	2185802	1		Deletion
Variants: 1592_contig_1		G	2185834	2185834	1		Deletion
Variants: 1592_contig_1		A	2185857	2185857	1		Deletion
Variants: 1592_contig_1		T	2185860	2185860	1		Deletion
Variants: 1592_contig_1		G	2185873	2185873	1		Deletion
Variants: 1592_contig_1		T	2185884	2185884	1		Deletion
Variants: 1592_contig_1		GC	2185893	2185894	2		Deletion
Variants: 1592_contig_1		C	2185901	2185901	1		Deletion
Variants: 1592_contig_1		AAA	2185961	2185963	3		Deletion
Variants: 1592_contig_1		C	2185995	2185995	1		Deletion
Variants: 1592_contig_1		ATA	2186000	2186002	3		Deletion
Variants: 1592_contig_1		C	2186017	2186017	1		Deletion
Variants: 1592_contig_1		G	2186024	2186024	1		Deletion
Variants: 1592_contig_1		GG	2186028	2186029	2		Deletion
Variants: 1592_contig_1		TATATA	2336218	2336223	6		Deletion (tandem repeat)
Variants: 1592_contig_1		TTTTTAAAAAATAACAATTTTAT	2451307	2451329	23		Deletion (tandem repeat)
Variants: 1592_contig_1		T	3180562	3180562	1		Deletion (tandem repeat)
Variants: 207_pdgo_contig_1		TA	2336218	2336219	2		Deletion (tandem repeat)
Variants: 223_pdgo_contig_1		TA	2336218	2336219	2		Deletion (tandem repeat)
Variants: 224_gapdh_contig_1		TA	2336218	2336219	2		Deletion (tandem repeat)
Variants: 1592_contig_1		G	33444	33444	1		Deletion
Variants: 1592_contig_1		T	33480	33480	1		Deletion
Variants: 1592_contig_1		C	33770	33770	1	Clo1313_0034	Deletion
Variants: 1592_contig_1		T	33776	33776	1	Clo1313_0034	Deletion
Variants: 1592_contig_1		AATCATAACCACCGGCTCAGCCGGTGGTTTGCTCTAGCCCTATAAGGGCATGGTCCTTGCAGCGTCTTAAGACGCGTTGAATGGTTCGCCAACCGCATATTCTTCTCAAGCCACCACTAAAGTGGTT	1283188	1283314	127		Deletion
Variants: 1592_contig_1		TTA	1283315	1283317	3	Clo1313_0662	Deletion
Variants: 1592_contig_1		TTA	1283315	1283317	3	Clo1313_0816	Deletion
Variants: 1592_contig_1		TTA	1283315	1283317	3	Clo1313_2087	Deletion
Variants: 1592_contig_1		TTT	1283318	1283320	3	Clo1313_0662	Deletion
Variants: 1592_contig_1		TTT	1283318	1283320	3	Clo1313_0816	Deletion
Variants: 1592_contig_1		TTT	1283318	1283320	3	Clo1313_2087	Deletion
Variants: 1592_contig_1		TTT	1283321	1283323	3	Clo1313_0662	Deletion
Variants: 1592_contig_1		TTT	1283321	1283323	3	Clo1313_0816	Deletion
Variants: 1592_contig_1		TTT	1283321	1283323	3	Clo1313_2087	Deletion
Variants: 1592_contig_1		GCT	1283324	1283326	3	Clo1313_0662	Deletion
Variants: 1592_contig_1		GCT	1283324	1283326	3	Clo1313_0816	Deletion
Variants: 1592_contig_1		GCT	1283324	1283326	3	Clo1313_2087	Deletion
Variants: 1592_contig_1		TTT	1283327	1283329	3	Clo1313_0662	Deletion
Variants: 1592_contig_1		TTT	1283327	1283329	3	Clo1313_0816	Deletion
Variants: 1592_contig_1		TTT	1283327	1283329	3	Clo1313_2087	Deletion
Variants: 1592_contig_1		ATT	1283330	1283332	3	Clo1313_0662	Deletion
Variants: 1592_contig_1		ATT	1283330	1283332	3	Clo1313_0816	Deletion
Variants: 1592_contig_1		ATT	1283330	1283332	3	Clo1313_2087	Deletion
Variants: 1592_contig_1		TAC	1283333	1283335	3	Clo1313_0662	Deletion
Variants: 1592_contig_1		TAC	1283333	1283335	3	Clo1313_0816	Deletion
Variants: 1592_contig_1		TAC	1283333	1283335	3	Clo1313_2087	Deletion
Variants: 1592_contig_1		TCG	1283336	1283338	3	Clo1313_0662	Deletion
Variants: 1592_contig_1		TCG	1283336	1283338	3	Clo1313_0816	Deletion
Variants: 1592_contig_1		TCG	1283336	1283338	3	Clo1313_2087	Deletion
Variants: 1592_contig_1		CTC	1283339	1283341	3	Clo1313_0662	Deletion
Variants: 1592_contig_1		CTC	1283339	1283341	3	Clo1313_0816	Deletion
Variants: 1592_contig_1		CTC	1283339	1283341	3	Clo1313_2087	Deletion
Variants: 1592_contig_1		ACC	1283342	1283344	3	Clo1313_0662	Deletion
Variants: 1592_contig_1		ACC	1283342	1283344	3	Clo1313_0816	Deletion
Variants: 1592_contig_1		ACC	1283342	1283344	3	Clo1313_2087	Deletion
Variants: 1592_contig_1		CGT	1283345	1283347	3	Clo1313_0662	Deletion
Variants: 1592_contig_1		CGT	1283345	1283347	3	Clo1313_0816	Deletion
Variants: 1592_contig_1		CGT	1283345	1283347	3	Clo1313_2087	Deletion
Variants: 1592_contig_1		AAA	1283348	1283350	3	Clo1313_0662	Deletion
Variants: 1592_contig_1		AAA	1283348	1283350	3	Clo1313_0816	Deletion
Variants: 1592_contig_1		AAA	1283348	1283350	3	Clo1313_2087	Deletion
Variants: 1592_contig_1		CGG	1283351	1283353	3	Clo1313_0662	Deletion
Variants: 1592_contig_1		CGG	1283351	1283353	3	Clo1313_0816	Deletion
Variants: 1592_contig_1		CGG	1283351	1283353	3	Clo1313_2087	Deletion
Variants: 1592_contig_1		GTC	1283354	1283356	3	Clo1313_0662	Deletion
Variants: 1592_contig_1		GTC	1283354	1283356	3	Clo1313_0816	Deletion
Variants: 1592_contig_1		GTC	1283354	1283356	3	Clo1313_2087	Deletion
Variants: 1592_contig_1		TAT	1283357	1283359	3	Clo1313_0662	Deletion
Variants: 1592_contig_1		TAT	1283357	1283359	3	Clo1313_0816	Deletion
Variants: 1592_contig_1		TAT	1283357	1283359	3	Clo1313_2087	Deletion
Variants: 1592_contig_1		ATA	1283360	1283362	3	Clo1313_0662	Deletion
Variants: 1592_contig_1		ATA	1283360	1283362	3	Clo1313_0816	Deletion
Variants: 1592_contig_1		ATA	1283360	1283362	3	Clo1313_2087	Deletion
Variants: 1592_contig_1		CTC	1283363	1283365	3	Clo1313_0662	Deletion
Variants: 1592_contig_1		CTC	1283363	1283365	3	Clo1313_0816	Deletion
Variants: 1592_contig_1		CTC	1283363	1283365	3	Clo1313_2087	Deletion
Variants: 1592_contig_1		ATT	1283366	1283368	3	Clo1313_0662	Deletion
Variants: 1592_contig_1		ATT	1283366	1283368	3	Clo1313_0816	Deletion
Variants: 1592_contig_1		ATT	1283366	1283368	3	Clo1313_2087	Deletion
Variants: 1592_contig_1		TAA	1283369	1283371	3	Clo1313_0662	Deletion
Variants: 1592_contig_1		TAA	1283369	1283371	3	Clo1313_0816	Deletion
Variants: 1592_contig_1		TAA	1283369	1283371	3	Clo1313_2087	Deletion
Variants: 1592_contig_1		ACT	1283372	1283374	3	Clo1313_0662	Deletion
Variants: 1592_contig_1		ACT	1283372	1283374	3	Clo1313_0816	Deletion
Variants: 1592_contig_1		ACT	1283372	1283374	3	Clo1313_2087	Deletion
Variants: 1592_contig_1		TAT	1283375	1283377	3	Clo1313_0662	Deletion
Variants: 1592_contig_1		TAT	1283375	1283377	3	Clo1313_0816	Deletion
Variants: 1592_contig_1		TAT	1283375	1283377	3	Clo1313_2087	Deletion
Variants: 1592_contig_1		CTG	1283378	1283380	3	Clo1313_0662	Deletion
Variants: 1592_contig_1		CTG	1283378	1283380	3	Clo1313_0816	Deletion
Variants: 1592_contig_1		CTG	1283378	1283380	3	Clo1313_2087	Deletion
Variants: 1592_contig_1		GTC	1283381	1283383	3	Clo1313_0662	Deletion
Variants: 1592_contig_1		GTC	1283381	1283383	3	Clo1313_0816	Deletion
Variants: 1592_contig_1		GTC	1283381	1283383	3	Clo1313_2087	Deletion
Variants: 1592_contig_1		GCT	1283384	1283386	3	Clo1313_0662	Deletion
Variants: 1592_contig_1		GCT	1283384	1283386	3	Clo1313_0816	Deletion
Variants: 1592_contig_1		GCT	1283384	1283386	3	Clo1313_2087	Deletion
Variants: 1592_contig_1		TGC	1283387	1283389	3	Clo1313_0662	Deletion
Variants: 1592_contig_1		TGC	1283387	1283389	3	Clo1313_0816	Deletion
Variants: 1592_contig_1		TGC	1283387	1283389	3	Clo1313_2087	Deletion
Variants: 1592_contig_1		TAT	1283390	1283392	3	Clo1313_0662	Deletion
Variants: 1592_contig_1		TAT	1283390	1283392	3	Clo1313_0816	Deletion
Variants: 1592_contig_1		TAT	1283390	1283392	3	Clo1313_2087	Deletion
Variants: 1592_contig_1		ATC	1283393	1283395	3	Clo1313_0662	Deletion
Variants: 1592_contig_1		ATC	1283393	1283395	3	Clo1313_0816	Deletion
Variants: 1592_contig_1		ATC	1283393	1283395	3	Clo1313_2087	Deletion
Variants: 1592_contig_1		TTC	1283396	1283398	3	Clo1313_0662	Deletion
Variants: 1592_contig_1		TTC	1283396	1283398	3	Clo1313_0816	Deletion
Variants: 1592_contig_1		TTC	1283396	1283398	3	Clo1313_2087	Deletion
Variants: 1592_contig_1		TTG	1283399	1283401	3	Clo1313_0662	Deletion
Variants: 1592_contig_1		TTG	1283399	1283401	3	Clo1313_0816	Deletion
Variants: 1592_contig_1		TTG	1283399	1283401	3	Clo1313_2087	Deletion
Variants: 1592_contig_1		TAA	1283402	1283404	3	Clo1313_0662	Deletion
Variants: 1592_contig_1		TAA	1283402	1283404	3	Clo1313_0816	Deletion
Variants: 1592_contig_1		TAA	1283402	1283404	3	Clo1313_2087	Deletion
Variants: 1592_contig_1		TTG	1283405	1283407	3	Clo1313_0662	Deletion
Variants: 1592_contig_1		TTG	1283405	1283407	3	Clo1313_0816	Deletion
Variants: 1592_contig_1		TTG	1283405	1283407	3	Clo1313_2087	Deletion
Variants: 1592_contig_1		TCT	1283408	1283410	3	Clo1313_0662	Deletion
Variants: 1592_contig_1		TCT	1283408	1283410	3	Clo1313_0816	Deletion
Variants: 1592_contig_1		TCT	1283408	1283410	3	Clo1313_2087	Deletion
Variants: 1592_contig_1		CCT	1283411	1283413	3	Clo1313_0662	Deletion
Variants: 1592_contig_1		CCT	1283411	1283413	3	Clo1313_0816	Deletion
Variants: 1592_contig_1		CCT	1283411	1283413	3	Clo1313_2087	Deletion
Variants: 1592_contig_1		TAT	1283414	1283416	3	Clo1313_0662	Deletion
Variants: 1592_contig_1		TAT	1283414	1283416	3	Clo1313_0816	Deletion
Variants: 1592_contig_1		TAT	1283414	1283416	3	Clo1313_2087	Deletion
Variants: 1592_contig_1		ATA	1283417	1283419	3	Clo1313_0662	Deletion
Variants: 1592_contig_1		ATA	1283417	1283419	3	Clo1313_0816	Deletion
Variants: 1592_contig_1		ATA	1283417	1283419	3	Clo1313_2087	Deletion
Variants: 1592_contig_1		TTG	1283420	1283422	3	Clo1313_0662	Deletion
Variants: 1592_contig_1		TTG	1283420	1283422	3	Clo1313_0816	Deletion
Variants: 1592_contig_1		TTG	1283420	1283422	3	Clo1313_2087	Deletion
Variants: 1592_contig_1		CTC	1283423	1283425	3	Clo1313_0662	Deletion
Variants: 1592_contig_1		CTC	1283423	1283425	3	Clo1313_0816	Deletion
Variants: 1592_contig_1		CTC	1283423	1283425	3	Clo1313_2087	Deletion
Variants: 1592_contig_1		AAT	1283426	1283428	3	Clo1313_0662	Deletion
Variants: 1592_contig_1		AAT	1283426	1283428	3	Clo1313_0816	Deletion
Variants: 1592_contig_1		AAT	1283426	1283428	3	Clo1313_2087	Deletion
Variants: 1592_contig_1		TGC	1283429	1283431	3	Clo1313_0662	Deletion
Variants: 1592_contig_1		TGC	1283429	1283431	3	Clo1313_0816	Deletion
Variants: 1592_contig_1		TGC	1283429	1283431	3	Clo1313_2087	Deletion
Variants: 1592_contig_1		TTT	1283432	1283434	3	Clo1313_0662	Deletion
Variants: 1592_contig_1		TTT	1283432	1283434	3	Clo1313_0816	Deletion
Variants: 1592_contig_1		TTT	1283432	1283434	3	Clo1313_2087	Deletion
Variants: 1592_contig_1		TCT	1283435	1283437	3	Clo1313_0662	Deletion
Variants: 1592_contig_1		TCT	1283435	1283437	3	Clo1313_0816	Deletion
Variants: 1592_contig_1		TCT	1283435	1283437	3	Clo1313_2087	Deletion
Variants: 1592_contig_1		GTT	1283438	1283440	3	Clo1313_0662	Deletion
Variants: 1592_contig_1		GTT	1283438	1283440	3	Clo1313_0816	Deletion
Variants: 1592_contig_1		GTT	1283438	1283440	3	Clo1313_2087	Deletion
Variants: 1592_contig_1		CCT	1283441	1283443	3	Clo1313_0662	Deletion
Variants: 1592_contig_1		CCT	1283441	1283443	3	Clo1313_0816	Deletion
Variants: 1592_contig_1		CCT	1283441	1283443	3	Clo1313_2087	Deletion
Variants: 1592_contig_1		TCC	1283444	1283446	3	Clo1313_0662	Deletion
Variants: 1592_contig_1		TCC	1283444	1283446	3	Clo1313_0816	Deletion
Variants: 1592_contig_1		TCC	1283444	1283446	3	Clo1313_2087	Deletion
Variants: 1592_contig_1		TAC	1283447	1283449	3	Clo1313_0662	Deletion
Variants: 1592_contig_1		TAC	1283447	1283449	3	Clo1313_0816	Deletion
Variants: 1592_contig_1		TAC	1283447	1283449	3	Clo1313_2087	Deletion
Variants: 1592_contig_1		TGT	1283450	1283452	3	Clo1313_0662	Deletion
Variants: 1592_contig_1		TGT	1283450	1283452	3	Clo1313_0816	Deletion
Variants: 1592_contig_1		TGT	1283450	1283452	3	Clo1313_2087	Deletion
Variants: 1592_contig_1		GTC	1283453	1283455	3	Clo1313_0662	Deletion
Variants: 1592_contig_1		GTC	1283453	1283455	3	Clo1313_0816	Deletion
Variants: 1592_contig_1		GTC	1283453	1283455	3	Clo1313_2087	Deletion
Variants: 1592_contig_1		TAC	1283456	1283458	3	Clo1313_0662	Deletion
Variants: 1592_contig_1		TAC	1283456	1283458	3	Clo1313_0816	Deletion
Variants: 1592_contig_1		TAC	1283456	1283458	3	Clo1313_2087	Deletion
Variants: 1592_contig_1		ATA	1283459	1283461	3	Clo1313_0662	Deletion
Variants: 1592_contig_1		ATA	1283459	1283461	3	Clo1313_0816	Deletion
Variants: 1592_contig_1		ATA	1283459	1283461	3	Clo1313_2087	Deletion
Variants: 1592_contig_1		GTA	1283462	1283464	3	Clo1313_0662	Deletion
Variants: 1592_contig_1		GTA	1283462	1283464	3	Clo1313_0816	Deletion
Variants: 1592_contig_1		GTA	1283462	1283464	3	Clo1313_2087	Deletion
Variants: 1592_contig_1		TCC	1283465	1283467	3	Clo1313_0662	Deletion
Variants: 1592_contig_1		TCC	1283465	1283467	3	Clo1313_0816	Deletion
Variants: 1592_contig_1		TCC	1283465	1283467	3	Clo1313_2087	Deletion
Variants: 1592_contig_1		CCT	1283468	1283470	3	Clo1313_0662	Deletion
Variants: 1592_contig_1		CCT	1283468	1283470	3	Clo1313_0816	Deletion
Variants: 1592_contig_1		CCT	1283468	1283470	3	Clo1313_2087	Deletion
Variants: 1592_contig_1		GCA	1283471	1283473	3	Clo1313_0662	Deletion
Variants: 1592_contig_1		GCA	1283471	1283473	3	Clo1313_0816	Deletion
Variants: 1592_contig_1		GCA	1283471	1283473	3	Clo1313_2087	Deletion
Variants: 1592_contig_1		CCA	1283474	1283476	3	Clo1313_0662	Deletion
Variants: 1592_contig_1		CCA	1283474	1283476	3	Clo1313_0816	Deletion
Variants: 1592_contig_1		CCA	1283474	1283476	3	Clo1313_2087	Deletion
Variants: 1592_contig_1		AAA	1283477	1283479	3	Clo1313_0662	Deletion
Variants: 1592_contig_1		AAA	1283477	1283479	3	Clo1313_0816	Deletion
Variants: 1592_contig_1		AAA	1283477	1283479	3	Clo1313_2087	Deletion
Variants: 1592_contig_1		ATG	1283480	1283482	3	Clo1313_0662	Deletion
Variants: 1592_contig_1		ATG	1283480	1283482	3	Clo1313_0816	Deletion
Variants: 1592_contig_1		ATG	1283480	1283482	3	Clo1313_2087	Deletion
Variants: 1592_contig_1		TCT	1283483	1283485	3	Clo1313_0662	Deletion
Variants: 1592_contig_1		TCT	1283483	1283485	3	Clo1313_0816	Deletion
Variants: 1592_contig_1		TCT	1283483	1283485	3	Clo1313_2087	Deletion
Variants: 1592_contig_1		GTT	1283486	1283488	3	Clo1313_0662	Deletion
Variants: 1592_contig_1		GTT	1283486	1283488	3	Clo1313_0816	Deletion
Variants: 1592_contig_1		GTT	1283486	1283488	3	Clo1313_2087	Deletion
Variants: 1592_contig_1		CCC	1283489	1283491	3	Clo1313_0662	Deletion
Variants: 1592_contig_1		CCC	1283489	1283491	3	Clo1313_0816	Deletion
Variants: 1592_contig_1		CCC	1283489	1283491	3	Clo1313_2087	Deletion
Variants: 1592_contig_1		ATA	1283492	1283494	3	Clo1313_0662	Deletion
Variants: 1592_contig_1		ATA	1283492	1283494	3	Clo1313_0816	Deletion
Variants: 1592_contig_1		ATA	1283492	1283494	3	Clo1313_2087	Deletion
Variants: 1592_contig_1		TTT	1283495	1283497	3	Clo1313_0662	Deletion
Variants: 1592_contig_1		TTT	1283495	1283497	3	Clo1313_0816	Deletion
Variants: 1592_contig_1		TTT	1283495	1283497	3	Clo1313_2087	Deletion
Variants: 1592_contig_1		ATA	1283498	1283500	3	Clo1313_0662	Deletion
Variants: 1592_contig_1		ATA	1283498	1283500	3	Clo1313_0816	Deletion
Variants: 1592_contig_1		ATA	1283498	1283500	3	Clo1313_2087	Deletion
Variants: 1592_contig_1		CTT	1283501	1283503	3	Clo1313_0662	Deletion
Variants: 1592_contig_1		CTT	1283501	1283503	3	Clo1313_0816	Deletion
Variants: 1592_contig_1		CTT	1283501	1283503	3	Clo1313_2087	Deletion
Variants: 1592_contig_1		TAA	1283504	1283506	3	Clo1313_0662	Deletion
Variants: 1592_contig_1		TAA	1283504	1283506	3	Clo1313_0816	Deletion
Variants: 1592_contig_1		TAA	1283504	1283506	3	Clo1313_2087	Deletion
Variants: 1592_contig_1		ATT	1283507	1283509	3	Clo1313_0662	Deletion
Variants: 1592_contig_1		ATT	1283507	1283509	3	Clo1313_0816	Deletion
Variants: 1592_contig_1		ATT	1283507	1283509	3	Clo1313_2087	Deletion
Variants: 1592_contig_1		TGC	1283510	1283512	3	Clo1313_0662	Deletion
Variants: 1592_contig_1		TGC	1283510	1283512	3	Clo1313_0816	Deletion
Variants: 1592_contig_1		TGC	1283510	1283512	3	Clo1313_2087	Deletion
Variants: 1592_contig_1		ATG	1283513	1283515	3	Clo1313_0662	Deletion
Variants: 1592_contig_1		ATG	1283513	1283515	3	Clo1313_0816	Deletion
Variants: 1592_contig_1		ATG	1283513	1283515	3	Clo1313_2087	Deletion
Variants: 1592_contig_1		CCT	1283516	1283518	3	Clo1313_0662	Deletion
Variants: 1592_contig_1		CCT	1283516	1283518	3	Clo1313_0816	Deletion
Variants: 1592_contig_1		CCT	1283516	1283518	3	Clo1313_2087	Deletion
Variants: 1592_contig_1		ATT	1283519	1283521	3	Clo1313_0662	Deletion
Variants: 1592_contig_1		ATT	1283519	1283521	3	Clo1313_0816	Deletion
Variants: 1592_contig_1		ATT	1283519	1283521	3	Clo1313_2087	Deletion
Variants: 1592_contig_1		AAA	1283522	1283524	3	Clo1313_0662	Deletion
Variants: 1592_contig_1		AAA	1283522	1283524	3	Clo1313_0816	Deletion
Variants: 1592_contig_1		AAA	1283522	1283524	3	Clo1313_2087	Deletion
Variants: 1592_contig_1		AAT	1283525	1283527	3	Clo1313_0662	Deletion
Variants: 1592_contig_1		AAT	1283525	1283527	3	Clo1313_0816	Deletion
Variants: 1592_contig_1		AAT	1283525	1283527	3	Clo1313_2087	Deletion
Variants: 1592_contig_1		CAT	1283528	1283530	3	Clo1313_0662	Deletion
Variants: 1592_contig_1		CAT	1283528	1283530	3	Clo1313_0816	Deletion
Variants: 1592_contig_1		CAT	1283528	1283530	3	Clo1313_2087	Deletion
Variants: 1592_contig_1		TAA	1283531	1283533	3	Clo1313_0662	Deletion
Variants: 1592_contig_1		TAA	1283531	1283533	3	Clo1313_0816	Deletion
Variants: 1592_contig_1		TAA	1283531	1283533	3	Clo1313_2087	Deletion
Variants: 1592_contig_1		CGA	1283534	1283536	3	Clo1313_0662	Deletion
Variants: 1592_contig_1		CGA	1283534	1283536	3	Clo1313_0816	Deletion
Variants: 1592_contig_1		CGA	1283534	1283536	3	Clo1313_2087	Deletion
Variants: 1592_contig_1		GCT	1283537	1283539	3	Clo1313_0662	Deletion
Variants: 1592_contig_1		GCT	1283537	1283539	3	Clo1313_0816	Deletion
Variants: 1592_contig_1		GCT	1283537	1283539	3	Clo1313_2087	Deletion
Variants: 1592_contig_1		TTT	1283540	1283542	3	Clo1313_0662	Deletion
Variants: 1592_contig_1		TTT	1283540	1283542	3	Clo1313_0816	Deletion
Variants: 1592_contig_1		TTT	1283540	1283542	3	Clo1313_2087	Deletion
Variants: 1592_contig_1		TCC	1283543	1283545	3	Clo1313_0662	Deletion
Variants: 1592_contig_1		TCC	1283543	1283545	3	Clo1313_0816	Deletion
Variants: 1592_contig_1		TCC	1283543	1283545	3	Clo1313_2087	Deletion
Variants: 1592_contig_1		TTT	1283546	1283548	3	Clo1313_0662	Deletion
Variants: 1592_contig_1		TTT	1283546	1283548	3	Clo1313_0816	Deletion
Variants: 1592_contig_1		TTT	1283546	1283548	3	Clo1313_2087	Deletion
Variants: 1592_contig_1		CAA	1283549	1283551	3	Clo1313_0662	Deletion
Variants: 1592_contig_1		CAA	1283549	1283551	3	Clo1313_0816	Deletion
Variants: 1592_contig_1		CAA	1283549	1283551	3	Clo1313_2087	Deletion
Variants: 1592_contig_1		ATA	1283552	1283554	3	Clo1313_0662	Deletion
Variants: 1592_contig_1		ATA	1283552	1283554	3	Clo1313_0816	Deletion
Variants: 1592_contig_1		ATA	1283552	1283554	3	Clo1313_2087	Deletion
Variants: 1592_contig_1		TCC	1283555	1283557	3	Clo1313_0662	Deletion
Variants: 1592_contig_1		TCC	1283555	1283557	3	Clo1313_0816	Deletion
Variants: 1592_contig_1		TCC	1283555	1283557	3	Clo1313_2087	Deletion
Variants: 1592_contig_1		CAT	1283558	1283560	3	Clo1313_0662	Deletion
Variants: 1592_contig_1		CAT	1283558	1283560	3	Clo1313_0816	Deletion
Variants: 1592_contig_1		CAT	1283558	1283560	3	Clo1313_2087	Deletion
Variants: 1592_contig_1		AAA	1283561	1283563	3	Clo1313_0662	Deletion
Variants: 1592_contig_1		AAA	1283561	1283563	3	Clo1313_0816	Deletion
Variants: 1592_contig_1		AAA	1283561	1283563	3	Clo1313_2087	Deletion
Variants: 1592_contig_1		ACT	1283564	1283566	3	Clo1313_0662	Deletion
Variants: 1592_contig_1		ACT	1283564	1283566	3	Clo1313_0816	Deletion
Variants: 1592_contig_1		ACT	1283564	1283566	3	Clo1313_2087	Deletion
Variants: 1592_contig_1		TGA	1283567	1283569	3	Clo1313_0662	Deletion
Variants: 1592_contig_1		TGA	1283567	1283569	3	Clo1313_0816	Deletion
Variants: 1592_contig_1		TGA	1283567	1283569	3	Clo1313_2087	Deletion
Variants: 1592_contig_1		TAC	1283570	1283572	3	Clo1313_0662	Deletion
Variants: 1592_contig_1		TAC	1283570	1283572	3	Clo1313_0816	Deletion
Variants: 1592_contig_1		TAC	1283570	1283572	3	Clo1313_2087	Deletion
Variants: 1592_contig_1		ACT	1283573	1283575	3	Clo1313_0662	Deletion
Variants: 1592_contig_1		ACT	1283573	1283575	3	Clo1313_0816	Deletion
Variants: 1592_contig_1		ACT	1283573	1283575	3	Clo1313_2087	Deletion
Variants: 1592_contig_1		TAT	1283576	1283578	3	Clo1313_0662	Deletion
Variants: 1592_contig_1		TAT	1283576	1283578	3	Clo1313_0816	Deletion
Variants: 1592_contig_1		TAT	1283576	1283578	3	Clo1313_2087	Deletion
Variants: 1592_contig_1		TTT	1283579	1283581	3	Clo1313_0662	Deletion
Variants: 1592_contig_1		TTT	1283579	1283581	3	Clo1313_0816	Deletion
Variants: 1592_contig_1		TTT	1283579	1283581	3	Clo1313_2087	Deletion
Variants: 1592_contig_1		TGG	1283582	1283584	3	Clo1313_0662	Deletion
Variants: 1592_contig_1		TGG	1283582	1283584	3	Clo1313_0816	Deletion
Variants: 1592_contig_1		TGG	1283582	1283584	3	Clo1313_2087	Deletion
Variants: 1592_contig_1		TGG	1283585	1283587	3	Clo1313_0662	Deletion
Variants: 1592_contig_1		TGG	1283585	1283587	3	Clo1313_0816	Deletion
Variants: 1592_contig_1		TGG	1283585	1283587	3	Clo1313_2087	Deletion
Variants: 1592_contig_1		TAT	1283588	1283590	3	Clo1313_0662	Deletion
Variants: 1592_contig_1		TAT	1283588	1283590	3	Clo1313_0816	Deletion
Variants: 1592_contig_1		TAT	1283588	1283590	3	Clo1313_2087	Deletion
Variants: 1592_contig_1		ACT	1283591	1283593	3	Clo1313_0662	Deletion
Variants: 1592_contig_1		ACT	1283591	1283593	3	Clo1313_0816	Deletion
Variants: 1592_contig_1		ACT	1283591	1283593	3	Clo1313_2087	Deletion
Variants: 1592_contig_1		AAC	1283594	1283596	3	Clo1313_0662	Deletion
Variants: 1592_contig_1		AAC	1283594	1283596	3	Clo1313_0816	Deletion
Variants: 1592_contig_1		AAC	1283594	1283596	3	Clo1313_2087	Deletion
Variants: 1592_contig_1		TAA	1283597	1283599	3	Clo1313_0662	Deletion
Variants: 1592_contig_1		TAA	1283597	1283599	3	Clo1313_0816	Deletion
Variants: 1592_contig_1		TAA	1283597	1283599	3	Clo1313_2087	Deletion
Variants: 1592_contig_1		CAT	1283600	1283602	3	Clo1313_0662	Deletion
Variants: 1592_contig_1		CAT	1283600	1283602	3	Clo1313_0816	Deletion
Variants: 1592_contig_1		CAT	1283600	1283602	3	Clo1313_2087	Deletion
Variants: 1592_contig_1		ATG	1283603	1283605	3	Clo1313_0662	Deletion
Variants: 1592_contig_1		ATG	1283603	1283605	3	Clo1313_0816	Deletion
Variants: 1592_contig_1		ATG	1283603	1283605	3	Clo1313_2087	Deletion
Variants: 1592_contig_1		TAT	1283606	1283608	3	Clo1313_0662	Deletion
Variants: 1592_contig_1		TAT	1283606	1283608	3	Clo1313_0816	Deletion
Variants: 1592_contig_1		TAT	1283606	1283608	3	Clo1313_2087	Deletion
Variants: 1592_contig_1		ATG	1283609	1283611	3	Clo1313_0662	Deletion
Variants: 1592_contig_1		ATG	1283609	1283611	3	Clo1313_0816	Deletion
Variants: 1592_contig_1		ATG	1283609	1283611	3	Clo1313_2087	Deletion
Variants: 1592_contig_1		ATC	1283612	1283614	3	Clo1313_0662	Deletion
Variants: 1592_contig_1		ATC	1283612	1283614	3	Clo1313_0816	Deletion
Variants: 1592_contig_1		ATC	1283612	1283614	3	Clo1313_2087	Deletion
Variants: 1592_contig_1		GGG	1283615	1283617	3	Clo1313_0662	Deletion
Variants: 1592_contig_1		GGG	1283615	1283617	3	Clo1313_0816	Deletion
Variants: 1592_contig_1		GGG	1283615	1283617	3	Clo1313_2087	Deletion
Variants: 1592_contig_1		ACA	1283618	1283620	3	Clo1313_0662	Deletion
Variants: 1592_contig_1		ACA	1283618	1283620	3	Clo1313_0816	Deletion
Variants: 1592_contig_1		ACA	1283618	1283620	3	Clo1313_2087	Deletion
Variants: 1592_contig_1		AAG	1283621	1283623	3	Clo1313_0662	Deletion
Variants: 1592_contig_1		AAG	1283621	1283623	3	Clo1313_0816	Deletion
Variants: 1592_contig_1		AAG	1283621	1283623	3	Clo1313_2087	Deletion
Variants: 1592_contig_1		GCT	1283624	1283626	3	Clo1313_0662	Deletion
Variants: 1592_contig_1		GCT	1283624	1283626	3	Clo1313_0816	Deletion
Variants: 1592_contig_1		GCT	1283624	1283626	3	Clo1313_2087	Deletion
Variants: 1592_contig_1		TGC	1283627	1283629	3	Clo1313_0662	Deletion
Variants: 1592_contig_1		TGC	1283627	1283629	3	Clo1313_0816	Deletion
Variants: 1592_contig_1		TGC	1283627	1283629	3	Clo1313_2087	Deletion
Variants: 1592_contig_1		TTC	1283630	1283632	3	Clo1313_0662	Deletion
Variants: 1592_contig_1		TTC	1283630	1283632	3	Clo1313_0816	Deletion
Variants: 1592_contig_1		TTC	1283630	1283632	3	Clo1313_2087	Deletion
Variants: 1592_contig_1		TAT	1283633	1283635	3	Clo1313_0662	Deletion
Variants: 1592_contig_1		TAT	1283633	1283635	3	Clo1313_0816	Deletion
Variants: 1592_contig_1		TAT	1283633	1283635	3	Clo1313_2087	Deletion
Variants: 1592_contig_1		TAT	1283636	1283638	3	Clo1313_0662	Deletion
Variants: 1592_contig_1		TAT	1283636	1283638	3	Clo1313_0816	Deletion
Variants: 1592_contig_1		TAT	1283636	1283638	3	Clo1313_2087	Deletion
Variants: 1592_contig_1		TTC	1283639	1283641	3	Clo1313_0662	Deletion
Variants: 1592_contig_1		TTC	1283639	1283641	3	Clo1313_0816	Deletion
Variants: 1592_contig_1		TTC	1283639	1283641	3	Clo1313_2087	Deletion
Variants: 1592_contig_1		TAC	1283642	1283644	3	Clo1313_0662	Deletion
Variants: 1592_contig_1		TAC	1283642	1283644	3	Clo1313_0816	Deletion
Variants: 1592_contig_1		TAC	1283642	1283644	3	Clo1313_2087	Deletion
Variants: 1592_contig_1		TCC	1283645	1283647	3	Clo1313_0662	Deletion
Variants: 1592_contig_1		TCC	1283645	1283647	3	Clo1313_0816	Deletion
Variants: 1592_contig_1		TCC	1283645	1283647	3	Clo1313_2087	Deletion
Variants: 1592_contig_1		TTT	1283648	1283650	3	Clo1313_0662	Deletion
Variants: 1592_contig_1		TTT	1283648	1283650	3	Clo1313_0816	Deletion
Variants: 1592_contig_1		TTT	1283648	1283650	3	Clo1313_2087	Deletion
Variants: 1592_contig_1		CAT	1283651	1283653	3	Clo1313_0662	Deletion
Variants: 1592_contig_1		CAT	1283651	1283653	3	Clo1313_0816	Deletion
Variants: 1592_contig_1		CAT	1283651	1283653	3	Clo1313_2087	Deletion
Variants: 1592_contig_1		TTC	1283654	1283656	3	Clo1313_0662	Deletion
Variants: 1592_contig_1		TTC	1283654	1283656	3	Clo1313_0816	Deletion
Variants: 1592_contig_1		TTC	1283654	1283656	3	Clo1313_2087	Deletion
Variants: 1592_contig_1		GCA	1283657	1283659	3	Clo1313_0662	Deletion
Variants: 1592_contig_1		GCA	1283657	1283659	3	Clo1313_0816	Deletion
Variants: 1592_contig_1		GCA	1283657	1283659	3	Clo1313_2087	Deletion
Variants: 1592_contig_1		TAG	1283660	1283662	3	Clo1313_0662	Deletion
Variants: 1592_contig_1		TAG	1283660	1283662	3	Clo1313_0816	Deletion
Variants: 1592_contig_1		TAG	1283660	1283662	3	Clo1313_2087	Deletion
Variants: 1592_contig_1		CTT	1283663	1283665	3	Clo1313_0662	Deletion
Variants: 1592_contig_1		CTT	1283663	1283665	3	Clo1313_0816	Deletion
Variants: 1592_contig_1		CTT	1283663	1283665	3	Clo1313_2087	Deletion
Variants: 1592_contig_1		TCT	1283666	1283668	3	Clo1313_0662	Deletion
Variants: 1592_contig_1		TCT	1283666	1283668	3	Clo1313_0816	Deletion
Variants: 1592_contig_1		TCT	1283666	1283668	3	Clo1313_2087	Deletion
Variants: 1592_contig_1		TAA	1283669	1283671	3	Clo1313_0662	Deletion
Variants: 1592_contig_1		TAA	1283669	1283671	3	Clo1313_0816	Deletion
Variants: 1592_contig_1		TAA	1283669	1283671	3	Clo1313_2087	Deletion
Variants: 1592_contig_1		TAT	1283672	1283674	3	Clo1313_0662	Deletion
Variants: 1592_contig_1		TAT	1283672	1283674	3	Clo1313_0816	Deletion
Variants: 1592_contig_1		TAT	1283672	1283674	3	Clo1313_2087	Deletion
Variants: 1592_contig_1		TTG	1283675	1283677	3	Clo1313_0662	Deletion
Variants: 1592_contig_1		TTG	1283675	1283677	3	Clo1313_0816	Deletion
Variants: 1592_contig_1		TTG	1283675	1283677	3	Clo1313_2087	Deletion
Variants: 1592_contig_1		CCC	1283678	1283680	3	Clo1313_0662	Deletion
Variants: 1592_contig_1		CCC	1283678	1283680	3	Clo1313_0816	Deletion
Variants: 1592_contig_1		CCC	1283678	1283680	3	Clo1313_2087	Deletion
Variants: 1592_contig_1		TAT	1283681	1283683	3	Clo1313_0662	Deletion
Variants: 1592_contig_1		TAT	1283681	1283683	3	Clo1313_0816	Deletion
Variants: 1592_contig_1		TAT	1283681	1283683	3	Clo1313_2087	Deletion
Variants: 1592_contig_1		GTC	1283684	1283686	3	Clo1313_0662	Deletion
Variants: 1592_contig_1		GTC	1283684	1283686	3	Clo1313_0816	Deletion
Variants: 1592_contig_1		GTC	1283684	1283686	3	Clo1313_2087	Deletion
Variants: 1592_contig_1		TTT	1283687	1283689	3	Clo1313_0662	Deletion
Variants: 1592_contig_1		TTT	1283687	1283689	3	Clo1313_0816	Deletion
Variants: 1592_contig_1		TTT	1283687	1283689	3	Clo1313_2087	Deletion
Variants: 1592_contig_1		CTT	1283690	1283692	3	Clo1313_0662	Deletion
Variants: 1592_contig_1		CTT	1283690	1283692	3	Clo1313_0816	Deletion
Variants: 1592_contig_1		CTT	1283690	1283692	3	Clo1313_2087	Deletion
Variants: 1592_contig_1		TAT	1283693	1283695	3	Clo1313_0662	Deletion
Variants: 1592_contig_1		TAT	1283693	1283695	3	Clo1313_0816	Deletion
Variants: 1592_contig_1		TAT	1283693	1283695	3	Clo1313_2087	Deletion
Variants: 1592_contig_1		TTT	1283696	1283698	3	Clo1313_0662	Deletion
Variants: 1592_contig_1		TTT	1283696	1283698	3	Clo1313_0816	Deletion
Variants: 1592_contig_1		TTT	1283696	1283698	3	Clo1313_2087	Deletion
Variants: 1592_contig_1		ACC	1283699	1283701	3	Clo1313_0662	Deletion
Variants: 1592_contig_1		ACC	1283699	1283701	3	Clo1313_0816	Deletion
Variants: 1592_contig_1		ACC	1283699	1283701	3	Clo1313_2087	Deletion
Variants: 1592_contig_1		GTA	1283702	1283704	3	Clo1313_0662	Deletion
Variants: 1592_contig_1		GTA	1283702	1283704	3	Clo1313_0816	Deletion
Variants: 1592_contig_1		GTA	1283702	1283704	3	Clo1313_2087	Deletion
Variants: 1592_contig_1		TAT	1283705	1283707	3	Clo1313_0662	Deletion
Variants: 1592_contig_1		TAT	1283705	1283707	3	Clo1313_0816	Deletion
Variants: 1592_contig_1		TAT	1283705	1283707	3	Clo1313_2087	Deletion
Variants: 1592_contig_1		TAC	1283708	1283710	3	Clo1313_0662	Deletion
Variants: 1592_contig_1		TAC	1283708	1283710	3	Clo1313_0816	Deletion
Variants: 1592_contig_1		TAC	1283708	1283710	3	Clo1313_2087	Deletion
Variants: 1592_contig_1		TTG	1283711	1283713	3	Clo1313_0662	Deletion
Variants: 1592_contig_1		TTG	1283711	1283713	3	Clo1313_0816	Deletion
Variants: 1592_contig_1		TTG	1283711	1283713	3	Clo1313_2087	Deletion
Variants: 1592_contig_1		TCT	1283714	1283716	3	Clo1313_0662	Deletion
Variants: 1592_contig_1		TCT	1283714	1283716	3	Clo1313_0816	Deletion
Variants: 1592_contig_1		TCT	1283714	1283716	3	Clo1313_2087	Deletion
Variants: 1592_contig_1		CCT	1283717	1283719	3	Clo1313_0662	Deletion
Variants: 1592_contig_1		CCT	1283717	1283719	3	Clo1313_0816	Deletion
Variants: 1592_contig_1		CCT	1283717	1283719	3	Clo1313_2087	Deletion
Variants: 1592_contig_1		ATA	1283720	1283722	3	Clo1313_0662	Deletion
Variants: 1592_contig_1		ATA	1283720	1283722	3	Clo1313_0816	Deletion
Variants: 1592_contig_1		ATA	1283720	1283722	3	Clo1313_2087	Deletion
Variants: 1592_contig_1		TTT	1283723	1283725	3	Clo1313_0662	Deletion
Variants: 1592_contig_1		TTT	1283723	1283725	3	Clo1313_0816	Deletion
Variants: 1592_contig_1		TTT	1283723	1283725	3	Clo1313_2087	Deletion
Variants: 1592_contig_1		TGG	1283726	1283728	3	Clo1313_0662	Deletion
Variants: 1592_contig_1		TGG	1283726	1283728	3	Clo1313_0816	Deletion
Variants: 1592_contig_1		TGG	1283726	1283728	3	Clo1313_2087	Deletion
Variants: 1592_contig_1		TGC	1283729	1283731	3	Clo1313_0662	Deletion
Variants: 1592_contig_1		TGC	1283729	1283731	3	Clo1313_0816	Deletion
Variants: 1592_contig_1		TGC	1283729	1283731	3	Clo1313_2087	Deletion
Variants: 1592_contig_1		AAA	1283732	1283734	3	Clo1313_0662	Deletion
Variants: 1592_contig_1		AAA	1283732	1283734	3	Clo1313_0816	Deletion
Variants: 1592_contig_1		AAA	1283732	1283734	3	Clo1313_2087	Deletion
Variants: 1592_contig_1		TAC	1283735	1283737	3	Clo1313_0662	Deletion
Variants: 1592_contig_1		TAC	1283735	1283737	3	Clo1313_0816	Deletion
Variants: 1592_contig_1		TAC	1283735	1283737	3	Clo1313_2087	Deletion
Variants: 1592_contig_1		TAT	1283738	1283740	3	Clo1313_0662	Deletion
Variants: 1592_contig_1		TAT	1283738	1283740	3	Clo1313_0816	Deletion
Variants: 1592_contig_1		TAT	1283738	1283740	3	Clo1313_2087	Deletion
Variants: 1592_contig_1		ATG	1283741	1283743	3	Clo1313_0662	Deletion
Variants: 1592_contig_1		ATG	1283741	1283743	3	Clo1313_0816	Deletion
Variants: 1592_contig_1		ATG	1283741	1283743	3	Clo1313_2087	Deletion
Variants: 1592_contig_1		GTA	1283744	1283746	3	Clo1313_0662	Deletion
Variants: 1592_contig_1		GTA	1283744	1283746	3	Clo1313_0816	Deletion
Variants: 1592_contig_1		GTA	1283744	1283746	3	Clo1313_2087	Deletion
Variants: 1592_contig_1		TTT	1283747	1283749	3	Clo1313_0662	Deletion
Variants: 1592_contig_1		TTT	1283747	1283749	3	Clo1313_0816	Deletion
Variants: 1592_contig_1		TTT	1283747	1283749	3	Clo1313_2087	Deletion
Variants: 1592_contig_1		ACA	1283750	1283752	3	Clo1313_0662	Deletion
Variants: 1592_contig_1		ACA	1283750	1283752	3	Clo1313_0816	Deletion
Variants: 1592_contig_1		ACA	1283750	1283752	3	Clo1313_2087	Deletion
Variants: 1592_contig_1		ATT	1283753	1283755	3	Clo1313_0662	Deletion
Variants: 1592_contig_1		ATT	1283753	1283755	3	Clo1313_0816	Deletion
Variants: 1592_contig_1		ATT	1283753	1283755	3	Clo1313_2087	Deletion
Variants: 1592_contig_1		CCA	1283756	1283758	3	Clo1313_0662	Deletion
Variants: 1592_contig_1		CCA	1283756	1283758	3	Clo1313_0816	Deletion
Variants: 1592_contig_1		CCA	1283756	1283758	3	Clo1313_2087	Deletion
Variants: 1592_contig_1		TTG	1283759	1283761	3	Clo1313_0662	Deletion
Variants: 1592_contig_1		TTG	1283759	1283761	3	Clo1313_0816	Deletion
Variants: 1592_contig_1		TTG	1283759	1283761	3	Clo1313_2087	Deletion
Variants: 1592_contig_1		CGT	1283762	1283764	3	Clo1313_0662	Deletion
Variants: 1592_contig_1		CGT	1283762	1283764	3	Clo1313_0816	Deletion
Variants: 1592_contig_1		CGT	1283762	1283764	3	Clo1313_2087	Deletion
Variants: 1592_contig_1		ATG	1283765	1283767	3	Clo1313_0662	Deletion
Variants: 1592_contig_1		ATG	1283765	1283767	3	Clo1313_0816	Deletion
Variants: 1592_contig_1		ATG	1283765	1283767	3	Clo1313_2087	Deletion
Variants: 1592_contig_1		TGC	1283768	1283770	3	Clo1313_0662	Deletion
Variants: 1592_contig_1		TGC	1283768	1283770	3	Clo1313_0816	Deletion
Variants: 1592_contig_1		TGC	1283768	1283770	3	Clo1313_2087	Deletion
Variants: 1592_contig_1		TAA	1283771	1283773	3	Clo1313_0662	Deletion
Variants: 1592_contig_1		TAA	1283771	1283773	3	Clo1313_0816	Deletion
Variants: 1592_contig_1		TAA	1283771	1283773	3	Clo1313_2087	Deletion
Variants: 1592_contig_1		ACT	1283774	1283776	3	Clo1313_0662	Deletion
Variants: 1592_contig_1		ACT	1283774	1283776	3	Clo1313_0816	Deletion
Variants: 1592_contig_1		ACT	1283774	1283776	3	Clo1313_2087	Deletion
Variants: 1592_contig_1		AGC	1283777	1283779	3	Clo1313_0662	Deletion
Variants: 1592_contig_1		AGC	1283777	1283779	3	Clo1313_0816	Deletion
Variants: 1592_contig_1		AGC	1283777	1283779	3	Clo1313_2087	Deletion
Variants: 1592_contig_1		ATT	1283780	1283782	3	Clo1313_0662	Deletion
Variants: 1592_contig_1		ATT	1283780	1283782	3	Clo1313_0816	Deletion
Variants: 1592_contig_1		ATT	1283780	1283782	3	Clo1313_2087	Deletion
Variants: 1592_contig_1		ATC	1283783	1283785	3	Clo1313_0662	Deletion
Variants: 1592_contig_1		ATC	1283783	1283785	3	Clo1313_0816	Deletion
Variants: 1592_contig_1		ATC	1283783	1283785	3	Clo1313_2087	Deletion
Variants: 1592_contig_1		ACG	1283786	1283788	3	Clo1313_0662	Deletion
Variants: 1592_contig_1		ACG	1283786	1283788	3	Clo1313_0816	Deletion
Variants: 1592_contig_1		ACG	1283786	1283788	3	Clo1313_2087	Deletion
Variants: 1592_contig_1		CAT	1283789	1283791	3	Clo1313_0662	Deletion
Variants: 1592_contig_1		CAT	1283789	1283791	3	Clo1313_0816	Deletion
Variants: 1592_contig_1		CAT	1283789	1283791	3	Clo1313_2087	Deletion
Variants: 1592_contig_1		CGTGATACCTCCTTTGTTTTTAATGTAGTTGGCAAACCTACATTATTGTAACAAAGGAGGTTACTTTTTTCTACTCATAGACACTGTCTCTTTAGAACCACTGGCATAGCCAGTGGTTTTCTTTAAAC	1283792	1283919	128		Deletion
Variants: 1592_contig_1		GCTAGCCCAATCAAAACT	2026103	2026120	18		Deletion
Variants: 1592_contig_1		C	2185203	2185203	1		Deletion
Variants: 1592_contig_1		TA	2185241	2185242	2		Deletion
Variants: 1592_contig_1		A	2185249	2185249	1		Deletion
Variants: 1592_contig_1		G	2185269	2185269	1		Deletion
Variants: 1592_contig_1		TC	2185431	2185432	2		Deletion
Variants: 1592_contig_1		C	2185471	2185471	1		Deletion
Variants: 1592_contig_1		A	2185481	2185481	1		Deletion
Variants: 1592_contig_1		CC	2185559	2185560	2		Deletion
Variants: 1592_contig_1		T	2185580	2185580	1		Deletion
Variants: 1592_contig_1		T	2185602	2185602	1		Deletion
Variants: 1592_contig_1		A	2185604	2185604	1		Deletion (tandem repeat)
Variants: 1592_contig_1		G	2185618	2185618	1		Deletion
Variants: 1592_contig_1		CGTC	2185642	2185645	4		Deletion
Variants: 1592_contig_1		T	2185719	2185719	1		Deletion
Variants: 1592_contig_1		GCG	2185736	2185738	3		Deletion
Variants: 1592_contig_1		G	2185763	2185763	1		Deletion
Variants: 1592_contig_1		G	2185802	2185802	1		Deletion
Variants: 1592_contig_1		G	2185834	2185834	1		Deletion
Variants: 1592_contig_1		A	2185857	2185857	1		Deletion
Variants: 1592_contig_1		T	2185860	2185860	1		Deletion
Variants: 1592_contig_1		G	2185873	2185873	1		Deletion
Variants: 1592_contig_1		T	2185884	2185884	1		Deletion
Variants: 1592_contig_1		GC	2185893	2185894	2		Deletion
Variants: 1592_contig_1		C	2185901	2185901	1		Deletion
Variants: 1592_contig_1		AAA	2185961	2185963	3		Deletion
Variants: 1592_contig_1		C	2185995	2185995	1		Deletion
Variants: 1592_contig_1		ATA	2186000	2186002	3		Deletion
Variants: 1592_contig_1		C	2186017	2186017	1		Deletion
Variants: 1592_contig_1		G	2186024	2186024	1		Deletion
Variants: 1592_contig_1		GG	2186028	2186029	2		Deletion
Variants: 1592_contig_1		TATATA	2336218	2336223	6		Deletion (tandem repeat)
Variants: 1592_contig_1		TTTTTAAAAAATAACAATTTTAT	2451307	2451329	23		Deletion (tandem repeat)
Variants: 1592_contig_1		T	3180562	3180562	1		Deletion (tandem repeat)
Variants: 207_pdgo_contig_1		TA	2336218	2336219	2		Deletion (tandem repeat)
Variants: 223_pdgo_contig_1		TA	2336218	2336219	2		Deletion (tandem repeat)
Variants: 224_gapdh_contig_1		TA	2336218	2336219	2		Deletion (tandem repeat)
Variants: 1592_contig_1		G	33444	33444	1		Deletion
Variants: 1592_contig_1		T	33480	33480	1		Deletion
Variants: 1592_contig_1		C	33770	33770	1	Clo1313_0034	Deletion
Variants: 1592_contig_1		T	33776	33776	1	Clo1313_0034	Deletion
Variants: 1592_contig_1		AATCATAACCACCGGCTCAGCCGGTGGTTTGCTCTAGCCCTATAAGGGCATGGTCCTTGCAGCGTCTTAAGACGCGTTGAATGGTTCGCCAACCGCATATTCTTCTCAAGCCACCACTAAAGTGGTT	1283188	1283314	127		Deletion
Variants: 1592_contig_1		TTA	1283315	1283317	3	Clo1313_0662	Deletion
Variants: 1592_contig_1		TTA	1283315	1283317	3	Clo1313_0816	Deletion
Variants: 1592_contig_1		TTA	1283315	1283317	3	Clo1313_2087	Deletion
Variants: 1592_contig_1		TTT	1283318	1283320	3	Clo1313_0662	Deletion
Variants: 1592_contig_1		TTT	1283318	1283320	3	Clo1313_0816	Deletion
Variants: 1592_contig_1		TTT	1283318	1283320	3	Clo1313_2087	Deletion
Variants: 1592_contig_1		TTT	1283321	1283323	3	Clo1313_0662	Deletion
Variants: 1592_contig_1		TTT	1283321	1283323	3	Clo1313_0816	Deletion
Variants: 1592_contig_1		TTT	1283321	1283323	3	Clo1313_2087	Deletion
Variants: 1592_contig_1		GCT	1283324	1283326	3	Clo1313_0662	Deletion
Variants: 1592_contig_1		GCT	1283324	1283326	3	Clo1313_0816	Deletion
Variants: 1592_contig_1		GCT	1283324	1283326	3	Clo1313_2087	Deletion
Variants: 1592_contig_1		TTT	1283327	1283329	3	Clo1313_0662	Deletion
Variants: 1592_contig_1		TTT	1283327	1283329	3	Clo1313_0816	Deletion
Variants: 1592_contig_1		TTT	1283327	1283329	3	Clo1313_2087	Deletion
Variants: 1592_contig_1		ATT	1283330	1283332	3	Clo1313_0662	Deletion
Variants: 1592_contig_1		ATT	1283330	1283332	3	Clo1313_0816	Deletion
Variants: 1592_contig_1		ATT	1283330	1283332	3	Clo1313_2087	Deletion
Variants: 1592_contig_1		TAC	1283333	1283335	3	Clo1313_0662	Deletion
Variants: 1592_contig_1		TAC	1283333	1283335	3	Clo1313_0816	Deletion
Variants: 1592_contig_1		TAC	1283333	1283335	3	Clo1313_2087	Deletion
Variants: 1592_contig_1		TCG	1283336	1283338	3	Clo1313_0662	Deletion
Variants: 1592_contig_1		TCG	1283336	1283338	3	Clo1313_0816	Deletion
Variants: 1592_contig_1		TCG	1283336	1283338	3	Clo1313_2087	Deletion
Variants: 1592_contig_1		CTC	1283339	1283341	3	Clo1313_0662	Deletion
Variants: 1592_contig_1		CTC	1283339	1283341	3	Clo1313_0816	Deletion
Variants: 1592_contig_1		CTC	1283339	1283341	3	Clo1313_2087	Deletion
Variants: 1592_contig_1		ACC	1283342	1283344	3	Clo1313_0662	Deletion
Variants: 1592_contig_1		ACC	1283342	1283344	3	Clo1313_0816	Deletion
Variants: 1592_contig_1		ACC	1283342	1283344	3	Clo1313_2087	Deletion
Variants: 1592_contig_1		CGT	1283345	1283347	3	Clo1313_0662	Deletion
Variants: 1592_contig_1		CGT	1283345	1283347	3	Clo1313_0816	Deletion
Variants: 1592_contig_1		CGT	1283345	1283347	3	Clo1313_2087	Deletion
Variants: 1592_contig_1		AAA	1283348	1283350	3	Clo1313_0662	Deletion
Variants: 1592_contig_1		AAA	1283348	1283350	3	Clo1313_0816	Deletion
Variants: 1592_contig_1		AAA	1283348	1283350	3	Clo1313_2087	Deletion
Variants: 1592_contig_1		CGG	1283351	1283353	3	Clo1313_0662	Deletion
Variants: 1592_contig_1		CGG	1283351	1283353	3	Clo1313_0816	Deletion
Variants: 1592_contig_1		CGG	1283351	1283353	3	Clo1313_2087	Deletion
Variants: 1592_contig_1		GTC	1283354	1283356	3	Clo1313_0662	Deletion
Variants: 1592_contig_1		GTC	1283354	1283356	3	Clo1313_0816	Deletion
Variants: 1592_contig_1		GTC	1283354	1283356	3	Clo1313_2087	Deletion
Variants: 1592_contig_1		TAT	1283357	1283359	3	Clo1313_0662	Deletion
Variants: 1592_contig_1		TAT	1283357	1283359	3	Clo1313_0816	Deletion
Variants: 1592_contig_1		TAT	1283357	1283359	3	Clo1313_2087	Deletion
Variants: 1592_contig_1		ATA	1283360	1283362	3	Clo1313_0662	Deletion
Variants: 1592_contig_1		ATA	1283360	1283362	3	Clo1313_0816	Deletion
Variants: 1592_contig_1		ATA	1283360	1283362	3	Clo1313_2087	Deletion
Variants: 1592_contig_1		CTC	1283363	1283365	3	Clo1313_0662	Deletion
Variants: 1592_contig_1		CTC	1283363	1283365	3	Clo1313_0816	Deletion
Variants: 1592_contig_1		CTC	1283363	1283365	3	Clo1313_2087	Deletion
Variants: 1592_contig_1		ATT	1283366	1283368	3	Clo1313_0662	Deletion
Variants: 1592_contig_1		ATT	1283366	1283368	3	Clo1313_0816	Deletion
Variants: 1592_contig_1		ATT	1283366	1283368	3	Clo1313_2087	Deletion
Variants: 1592_contig_1		TAA	1283369	1283371	3	Clo1313_0662	Deletion
Variants: 1592_contig_1		TAA	1283369	1283371	3	Clo1313_0816	Deletion
Variants: 1592_contig_1		TAA	1283369	1283371	3	Clo1313_2087	Deletion
Variants: 1592_contig_1		ACT	1283372	1283374	3	Clo1313_0662	Deletion
Variants: 1592_contig_1		ACT	1283372	1283374	3	Clo1313_0816	Deletion
Variants: 1592_contig_1		ACT	1283372	1283374	3	Clo1313_2087	Deletion
Variants: 1592_contig_1		TAT	1283375	1283377	3	Clo1313_0662	Deletion
Variants: 1592_contig_1		TAT	1283375	1283377	3	Clo1313_0816	Deletion
Variants: 1592_contig_1		TAT	1283375	1283377	3	Clo1313_2087	Deletion
Variants: 1592_contig_1		CTG	1283378	1283380	3	Clo1313_0662	Deletion
Variants: 1592_contig_1		CTG	1283378	1283380	3	Clo1313_0816	Deletion
Variants: 1592_contig_1		CTG	1283378	1283380	3	Clo1313_2087	Deletion
Variants: 1592_contig_1		GTC	1283381	1283383	3	Clo1313_0662	Deletion
Variants: 1592_contig_1		GTC	1283381	1283383	3	Clo1313_0816	Deletion
Variants: 1592_contig_1		GTC	1283381	1283383	3	Clo1313_2087	Deletion
Variants: 1592_contig_1		GCT	1283384	1283386	3	Clo1313_0662	Deletion
Variants: 1592_contig_1		GCT	1283384	1283386	3	Clo1313_0816	Deletion
Variants: 1592_contig_1		GCT	1283384	1283386	3	Clo1313_2087	Deletion
Variants: 1592_contig_1		TGC	1283387	1283389	3	Clo1313_0662	Deletion
Variants: 1592_contig_1		TGC	1283387	1283389	3	Clo1313_0816	Deletion
Variants: 1592_contig_1		TGC	1283387	1283389	3	Clo1313_2087	Deletion
Variants: 1592_contig_1		TAT	1283390	1283392	3	Clo1313_0662	Deletion
Variants: 1592_contig_1		TAT	1283390	1283392	3	Clo1313_0816	Deletion
Variants: 1592_contig_1		TAT	1283390	1283392	3	Clo1313_2087	Deletion
Variants: 1592_contig_1		ATC	1283393	1283395	3	Clo1313_0662	Deletion
Variants: 1592_contig_1		ATC	1283393	1283395	3	Clo1313_0816	Deletion
Variants: 1592_contig_1		ATC	1283393	1283395	3	Clo1313_2087	Deletion
Variants: 1592_contig_1		TTC	1283396	1283398	3	Clo1313_0662	Deletion
Variants: 1592_contig_1		TTC	1283396	1283398	3	Clo1313_0816	Deletion
Variants: 1592_contig_1		TTC	1283396	1283398	3	Clo1313_2087	Deletion
Variants: 1592_contig_1		TTG	1283399	1283401	3	Clo1313_0662	Deletion
Variants: 1592_contig_1		TTG	1283399	1283401	3	Clo1313_0816	Deletion
Variants: 1592_contig_1		TTG	1283399	1283401	3	Clo1313_2087	Deletion
Variants: 1592_contig_1		TAA	1283402	1283404	3	Clo1313_0662	Deletion
Variants: 1592_contig_1		TAA	1283402	1283404	3	Clo1313_0816	Deletion
Variants: 1592_contig_1		TAA	1283402	1283404	3	Clo1313_2087	Deletion
Variants: 1592_contig_1		TTG	1283405	1283407	3	Clo1313_0662	Deletion
Variants: 1592_contig_1		TTG	1283405	1283407	3	Clo1313_0816	Deletion
Variants: 1592_contig_1		TTG	1283405	1283407	3	Clo1313_2087	Deletion
Variants: 1592_contig_1		TCT	1283408	1283410	3	Clo1313_0662	Deletion
Variants: 1592_contig_1		TCT	1283408	1283410	3	Clo1313_0816	Deletion
Variants: 1592_contig_1		TCT	1283408	1283410	3	Clo1313_2087	Deletion
Variants: 1592_contig_1		CCT	1283411	1283413	3	Clo1313_0662	Deletion
Variants: 1592_contig_1		CCT	1283411	1283413	3	Clo1313_0816	Deletion
Variants: 1592_contig_1		CCT	1283411	1283413	3	Clo1313_2087	Deletion
Variants: 1592_contig_1		TAT	1283414	1283416	3	Clo1313_0662	Deletion
Variants: 1592_contig_1		TAT	1283414	1283416	3	Clo1313_0816	Deletion
Variants: 1592_contig_1		TAT	1283414	1283416	3	Clo1313_2087	Deletion
Variants: 1592_contig_1		ATA	1283417	1283419	3	Clo1313_0662	Deletion
Variants: 1592_contig_1		ATA	1283417	1283419	3	Clo1313_0816	Deletion
Variants: 1592_contig_1		ATA	1283417	1283419	3	Clo1313_2087	Deletion
Variants: 1592_contig_1		TTG	1283420	1283422	3	Clo1313_0662	Deletion
Variants: 1592_contig_1		TTG	1283420	1283422	3	Clo1313_0816	Deletion
Variants: 1592_contig_1		TTG	1283420	1283422	3	Clo1313_2087	Deletion
Variants: 1592_contig_1		CTC	1283423	1283425	3	Clo1313_0662	Deletion
Variants: 1592_contig_1		CTC	1283423	1283425	3	Clo1313_0816	Deletion
Variants: 1592_contig_1		CTC	1283423	1283425	3	Clo1313_2087	Deletion
Variants: 1592_contig_1		AAT	1283426	1283428	3	Clo1313_0662	Deletion
Variants: 1592_contig_1		AAT	1283426	1283428	3	Clo1313_0816	Deletion
Variants: 1592_contig_1		AAT	1283426	1283428	3	Clo1313_2087	Deletion
Variants: 1592_contig_1		TGC	1283429	1283431	3	Clo1313_0662	Deletion
Variants: 1592_contig_1		TGC	1283429	1283431	3	Clo1313_0816	Deletion
Variants: 1592_contig_1		TGC	1283429	1283431	3	Clo1313_2087	Deletion
Variants: 1592_contig_1		TTT	1283432	1283434	3	Clo1313_0662	Deletion
Variants: 1592_contig_1		TTT	1283432	1283434	3	Clo1313_0816	Deletion
Variants: 1592_contig_1		TTT	1283432	1283434	3	Clo1313_2087	Deletion
Variants: 1592_contig_1		TCT	1283435	1283437	3	Clo1313_0662	Deletion
Variants: 1592_contig_1		TCT	1283435	1283437	3	Clo1313_0816	Deletion
Variants: 1592_contig_1		TCT	1283435	1283437	3	Clo1313_2087	Deletion
Variants: 1592_contig_1		GTT	1283438	1283440	3	Clo1313_0662	Deletion
Variants: 1592_contig_1		GTT	1283438	1283440	3	Clo1313_0816	Deletion
Variants: 1592_contig_1		GTT	1283438	1283440	3	Clo1313_2087	Deletion
Variants: 1592_contig_1		CCT	1283441	1283443	3	Clo1313_0662	Deletion
Variants: 1592_contig_1		CCT	1283441	1283443	3	Clo1313_0816	Deletion
Variants: 1592_contig_1		CCT	1283441	1283443	3	Clo1313_2087	Deletion
Variants: 1592_contig_1		TCC	1283444	1283446	3	Clo1313_0662	Deletion
Variants: 1592_contig_1		TCC	1283444	1283446	3	Clo1313_0816	Deletion
Variants: 1592_contig_1		TCC	1283444	1283446	3	Clo1313_2087	Deletion
Variants: 1592_contig_1		TAC	1283447	1283449	3	Clo1313_0662	Deletion
Variants: 1592_contig_1		TAC	1283447	1283449	3	Clo1313_0816	Deletion
Variants: 1592_contig_1		TAC	1283447	1283449	3	Clo1313_2087	Deletion
Variants: 1592_contig_1		TGT	1283450	1283452	3	Clo1313_0662	Deletion
Variants: 1592_contig_1		TGT	1283450	1283452	3	Clo1313_0816	Deletion
Variants: 1592_contig_1		TGT	1283450	1283452	3	Clo1313_2087	Deletion
Variants: 1592_contig_1		GTC	1283453	1283455	3	Clo1313_0662	Deletion
Variants: 1592_contig_1		GTC	1283453	1283455	3	Clo1313_0816	Deletion
Variants: 1592_contig_1		GTC	1283453	1283455	3	Clo1313_2087	Deletion
Variants: 1592_contig_1		TAC	1283456	1283458	3	Clo1313_0662	Deletion
Variants: 1592_contig_1		TAC	1283456	1283458	3	Clo1313_0816	Deletion
Variants: 1592_contig_1		TAC	1283456	1283458	3	Clo1313_2087	Deletion
Variants: 1592_contig_1		ATA	1283459	1283461	3	Clo1313_0662	Deletion
Variants: 1592_contig_1		ATA	1283459	1283461	3	Clo1313_0816	Deletion
Variants: 1592_contig_1		ATA	1283459	1283461	3	Clo1313_2087	Deletion
Variants: 1592_contig_1		GTA	1283462	1283464	3	Clo1313_0662	Deletion
Variants: 1592_contig_1		GTA	1283462	1283464	3	Clo1313_0816	Deletion
Variants: 1592_contig_1		GTA	1283462	1283464	3	Clo1313_2087	Deletion
Variants: 1592_contig_1		TCC	1283465	1283467	3	Clo1313_0662	Deletion
Variants: 1592_contig_1		TCC	1283465	1283467	3	Clo1313_0816	Deletion
Variants: 1592_contig_1		TCC	1283465	1283467	3	Clo1313_2087	Deletion
Variants: 1592_contig_1		CCT	1283468	1283470	3	Clo1313_0662	Deletion
Variants: 1592_contig_1		CCT	1283468	1283470	3	Clo1313_0816	Deletion
Variants: 1592_contig_1		CCT	1283468	1283470	3	Clo1313_2087	Deletion
Variants: 1592_contig_1		GCA	1283471	1283473	3	Clo1313_0662	Deletion
Variants: 1592_contig_1		GCA	1283471	1283473	3	Clo1313_0816	Deletion
Variants: 1592_contig_1		GCA	1283471	1283473	3	Clo1313_2087	Deletion
Variants: 1592_contig_1		CCA	1283474	1283476	3	Clo1313_0662	Deletion
Variants: 1592_contig_1		CCA	1283474	1283476	3	Clo1313_0816	Deletion
Variants: 1592_contig_1		CCA	1283474	1283476	3	Clo1313_2087	Deletion
Variants: 1592_contig_1		AAA	1283477	1283479	3	Clo1313_0662	Deletion
Variants: 1592_contig_1		AAA	1283477	1283479	3	Clo1313_0816	Deletion
Variants: 1592_contig_1		AAA	1283477	1283479	3	Clo1313_2087	Deletion
Variants: 1592_contig_1		ATG	1283480	1283482	3	Clo1313_0662	Deletion
Variants: 1592_contig_1		ATG	1283480	1283482	3	Clo1313_0816	Deletion
Variants: 1592_contig_1		ATG	1283480	1283482	3	Clo1313_2087	Deletion
Variants: 1592_contig_1		TCT	1283483	1283485	3	Clo1313_0662	Deletion
Variants: 1592_contig_1		TCT	1283483	1283485	3	Clo1313_0816	Deletion
Variants: 1592_contig_1		TCT	1283483	1283485	3	Clo1313_2087	Deletion
Variants: 1592_contig_1		GTT	1283486	1283488	3	Clo1313_0662	Deletion
Variants: 1592_contig_1		GTT	1283486	1283488	3	Clo1313_0816	Deletion
Variants: 1592_contig_1		GTT	1283486	1283488	3	Clo1313_2087	Deletion
Variants: 1592_contig_1		CCC	1283489	1283491	3	Clo1313_0662	Deletion
Variants: 1592_contig_1		CCC	1283489	1283491	3	Clo1313_0816	Deletion
Variants: 1592_contig_1		CCC	1283489	1283491	3	Clo1313_2087	Deletion
Variants: 1592_contig_1		ATA	1283492	1283494	3	Clo1313_0662	Deletion
Variants: 1592_contig_1		ATA	1283492	1283494	3	Clo1313_0816	Deletion
Variants: 1592_contig_1		ATA	1283492	1283494	3	Clo1313_2087	Deletion
Variants: 1592_contig_1		TTT	1283495	1283497	3	Clo1313_0662	Deletion
Variants: 1592_contig_1		TTT	1283495	1283497	3	Clo1313_0816	Deletion
Variants: 1592_contig_1		TTT	1283495	1283497	3	Clo1313_2087	Deletion
Variants: 1592_contig_1		ATA	1283498	1283500	3	Clo1313_0662	Deletion
Variants: 1592_contig_1		ATA	1283498	1283500	3	Clo1313_0816	Deletion
Variants: 1592_contig_1		ATA	1283498	1283500	3	Clo1313_2087	Deletion
Variants: 1592_contig_1		CTT	1283501	1283503	3	Clo1313_0662	Deletion
Variants: 1592_contig_1		CTT	1283501	1283503	3	Clo1313_0816	Deletion
Variants: 1592_contig_1		CTT	1283501	1283503	3	Clo1313_2087	Deletion
Variants: 1592_contig_1		TAA	1283504	1283506	3	Clo1313_0662	Deletion
Variants: 1592_contig_1		TAA	1283504	1283506	3	Clo1313_0816	Deletion
Variants: 1592_contig_1		TAA	1283504	1283506	3	Clo1313_2087	Deletion
Variants: 1592_contig_1		ATT	1283507	1283509	3	Clo1313_0662	Deletion
Variants: 1592_contig_1		ATT	1283507	1283509	3	Clo1313_0816	Deletion
Variants: 1592_contig_1		ATT	1283507	1283509	3	Clo1313_2087	Deletion
Variants: 1592_contig_1		TGC	1283510	1283512	3	Clo1313_0662	Deletion
Variants: 1592_contig_1		TGC	1283510	1283512	3	Clo1313_0816	Deletion
Variants: 1592_contig_1		TGC	1283510	1283512	3	Clo1313_2087	Deletion
Variants: 1592_contig_1		ATG	1283513	1283515	3	Clo1313_0662	Deletion
Variants: 1592_contig_1		ATG	1283513	1283515	3	Clo1313_0816	Deletion
Variants: 1592_contig_1		ATG	1283513	1283515	3	Clo1313_2087	Deletion
Variants: 1592_contig_1		CCT	1283516	1283518	3	Clo1313_0662	Deletion
Variants: 1592_contig_1		CCT	1283516	1283518	3	Clo1313_0816	Deletion
Variants: 1592_contig_1		CCT	1283516	1283518	3	Clo1313_2087	Deletion
Variants: 1592_contig_1		ATT	1283519	1283521	3	Clo1313_0662	Deletion
Variants: 1592_contig_1		ATT	1283519	1283521	3	Clo1313_0816	Deletion
Variants: 1592_contig_1		ATT	1283519	1283521	3	Clo1313_2087	Deletion
Variants: 1592_contig_1		AAA	1283522	1283524	3	Clo1313_0662	Deletion
Variants: 1592_contig_1		AAA	1283522	1283524	3	Clo1313_0816	Deletion
Variants: 1592_contig_1		AAA	1283522	1283524	3	Clo1313_2087	Deletion
Variants: 1592_contig_1		AAT	1283525	1283527	3	Clo1313_0662	Deletion
Variants: 1592_contig_1		AAT	1283525	1283527	3	Clo1313_0816	Deletion
Variants: 1592_contig_1		AAT	1283525	1283527	3	Clo1313_2087	Deletion
Variants: 1592_contig_1		CAT	1283528	1283530	3	Clo1313_0662	Deletion
Variants: 1592_contig_1		CAT	1283528	1283530	3	Clo1313_0816	Deletion
Variants: 1592_contig_1		CAT	1283528	1283530	3	Clo1313_2087	Deletion
Variants: 1592_contig_1		TAA	1283531	1283533	3	Clo1313_0662	Deletion
Variants: 1592_contig_1		TAA	1283531	1283533	3	Clo1313_0816	Deletion
Variants: 1592_contig_1		TAA	1283531	1283533	3	Clo1313_2087	Deletion
Variants: 1592_contig_1		CGA	1283534	1283536	3	Clo1313_0662	Deletion
Variants: 1592_contig_1		CGA	1283534	1283536	3	Clo1313_0816	Deletion
Variants: 1592_contig_1		CGA	1283534	1283536	3	Clo1313_2087	Deletion
Variants: 1592_contig_1		GCT	1283537	1283539	3	Clo1313_0662	Deletion
Variants: 1592_contig_1		GCT	1283537	1283539	3	Clo1313_0816	Deletion
Variants: 1592_contig_1		GCT	1283537	1283539	3	Clo1313_2087	Deletion
Variants: 1592_contig_1		TTT	1283540	1283542	3	Clo1313_0662	Deletion
Variants: 1592_contig_1		TTT	1283540	1283542	3	Clo1313_0816	Deletion
Variants: 1592_contig_1		TTT	1283540	1283542	3	Clo1313_2087	Deletion
Variants: 1592_contig_1		TCC	1283543	1283545	3	Clo1313_0662	Deletion
Variants: 1592_contig_1		TCC	1283543	1283545	3	Clo1313_0816	Deletion
Variants: 1592_contig_1		TCC	1283543	1283545	3	Clo1313_2087	Deletion
Variants: 1592_contig_1		TTT	1283546	1283548	3	Clo1313_0662	Deletion
Variants: 1592_contig_1		TTT	1283546	1283548	3	Clo1313_0816	Deletion
Variants: 1592_contig_1		TTT	1283546	1283548	3	Clo1313_2087	Deletion
Variants: 1592_contig_1		CAA	1283549	1283551	3	Clo1313_0662	Deletion
Variants: 1592_contig_1		CAA	1283549	1283551	3	Clo1313_0816	Deletion
Variants: 1592_contig_1		CAA	1283549	1283551	3	Clo1313_2087	Deletion
Variants: 1592_contig_1		ATA	1283552	1283554	3	Clo1313_0662	Deletion
Variants: 1592_contig_1		ATA	1283552	1283554	3	Clo1313_0816	Deletion
Variants: 1592_contig_1		ATA	1283552	1283554	3	Clo1313_2087	Deletion
Variants: 1592_contig_1		TCC	1283555	1283557	3	Clo1313_0662	Deletion
Variants: 1592_contig_1		TCC	1283555	1283557	3	Clo1313_0816	Deletion
Variants: 1592_contig_1		TCC	1283555	1283557	3	Clo1313_2087	Deletion
Variants: 1592_contig_1		CAT	1283558	1283560	3	Clo1313_0662	Deletion
Variants: 1592_contig_1		CAT	1283558	1283560	3	Clo1313_0816	Deletion
Variants: 1592_contig_1		CAT	1283558	1283560	3	Clo1313_2087	Deletion
Variants: 1592_contig_1		AAA	1283561	1283563	3	Clo1313_0662	Deletion
Variants: 1592_contig_1		AAA	1283561	1283563	3	Clo1313_0816	Deletion
Variants: 1592_contig_1		AAA	1283561	1283563	3	Clo1313_2087	Deletion
Variants: 1592_contig_1		ACT	1283564	1283566	3	Clo1313_0662	Deletion
Variants: 1592_contig_1		ACT	1283564	1283566	3	Clo1313_0816	Deletion
Variants: 1592_contig_1		ACT	1283564	1283566	3	Clo1313_2087	Deletion
Variants: 1592_contig_1		TGA	1283567	1283569	3	Clo1313_0662	Deletion
Variants: 1592_contig_1		TGA	1283567	1283569	3	Clo1313_0816	Deletion
Variants: 1592_contig_1		TGA	1283567	1283569	3	Clo1313_2087	Deletion
Variants: 1592_contig_1		TAC	1283570	1283572	3	Clo1313_0662	Deletion
Variants: 1592_contig_1		TAC	1283570	1283572	3	Clo1313_0816	Deletion
Variants: 1592_contig_1		TAC	1283570	1283572	3	Clo1313_2087	Deletion
Variants: 1592_contig_1		ACT	1283573	1283575	3	Clo1313_0662	Deletion
Variants: 1592_contig_1		ACT	1283573	1283575	3	Clo1313_0816	Deletion
Variants: 1592_contig_1		ACT	1283573	1283575	3	Clo1313_2087	Deletion
Variants: 1592_contig_1		TAT	1283576	1283578	3	Clo1313_0662	Deletion
Variants: 1592_contig_1		TAT	1283576	1283578	3	Clo1313_0816	Deletion
Variants: 1592_contig_1		TAT	1283576	1283578	3	Clo1313_2087	Deletion
Variants: 1592_contig_1		TTT	1283579	1283581	3	Clo1313_0662	Deletion
Variants: 1592_contig_1		TTT	1283579	1283581	3	Clo1313_0816	Deletion
Variants: 1592_contig_1		TTT	1283579	1283581	3	Clo1313_2087	Deletion
Variants: 1592_contig_1		TGG	1283582	1283584	3	Clo1313_0662	Deletion
Variants: 1592_contig_1		TGG	1283582	1283584	3	Clo1313_0816	Deletion
Variants: 1592_contig_1		TGG	1283582	1283584	3	Clo1313_2087	Deletion
Variants: 1592_contig_1		TGG	1283585	1283587	3	Clo1313_0662	Deletion
Variants: 1592_contig_1		TGG	1283585	1283587	3	Clo1313_0816	Deletion
Variants: 1592_contig_1		TGG	1283585	1283587	3	Clo1313_2087	Deletion
Variants: 1592_contig_1		TAT	1283588	1283590	3	Clo1313_0662	Deletion
Variants: 1592_contig_1		TAT	1283588	1283590	3	Clo1313_0816	Deletion
Variants: 1592_contig_1		TAT	1283588	1283590	3	Clo1313_2087	Deletion
Variants: 1592_contig_1		ACT	1283591	1283593	3	Clo1313_0662	Deletion
Variants: 1592_contig_1		ACT	1283591	1283593	3	Clo1313_0816	Deletion
Variants: 1592_contig_1		ACT	1283591	1283593	3	Clo1313_2087	Deletion
Variants: 1592_contig_1		AAC	1283594	1283596	3	Clo1313_0662	Deletion
Variants: 1592_contig_1		AAC	1283594	1283596	3	Clo1313_0816	Deletion
Variants: 1592_contig_1		AAC	1283594	1283596	3	Clo1313_2087	Deletion
Variants: 1592_contig_1		TAA	1283597	1283599	3	Clo1313_0662	Deletion
Variants: 1592_contig_1		TAA	1283597	1283599	3	Clo1313_0816	Deletion
Variants: 1592_contig_1		TAA	1283597	1283599	3	Clo1313_2087	Deletion
Variants: 1592_contig_1		CAT	1283600	1283602	3	Clo1313_0662	Deletion
Variants: 1592_contig_1		CAT	1283600	1283602	3	Clo1313_0816	Deletion
Variants: 1592_contig_1		CAT	1283600	1283602	3	Clo1313_2087	Deletion
Variants: 1592_contig_1		ATG	1283603	1283605	3	Clo1313_0662	Deletion
Variants: 1592_contig_1		ATG	1283603	1283605	3	Clo1313_0816	Deletion
Variants: 1592_contig_1		ATG	1283603	1283605	3	Clo1313_2087	Deletion
Variants: 1592_contig_1		TAT	1283606	1283608	3	Clo1313_0662	Deletion
Variants: 1592_contig_1		TAT	1283606	1283608	3	Clo1313_0816	Deletion
Variants: 1592_contig_1		TAT	1283606	1283608	3	Clo1313_2087	Deletion
Variants: 1592_contig_1		ATG	1283609	1283611	3	Clo1313_0662	Deletion
Variants: 1592_contig_1		ATG	1283609	1283611	3	Clo1313_0816	Deletion
Variants: 1592_contig_1		ATG	1283609	1283611	3	Clo1313_2087	Deletion
Variants: 1592_contig_1		ATC	1283612	1283614	3	Clo1313_0662	Deletion
Variants: 1592_contig_1		ATC	1283612	1283614	3	Clo1313_0816	Deletion
Variants: 1592_contig_1		ATC	1283612	1283614	3	Clo1313_2087	Deletion
Variants: 1592_contig_1		GGG	1283615	1283617	3	Clo1313_0662	Deletion
Variants: 1592_contig_1		GGG	1283615	1283617	3	Clo1313_0816	Deletion
Variants: 1592_contig_1		GGG	1283615	1283617	3	Clo1313_2087	Deletion
Variants: 1592_contig_1		ACA	1283618	1283620	3	Clo1313_0662	Deletion
Variants: 1592_contig_1		ACA	1283618	1283620	3	Clo1313_0816	Deletion
Variants: 1592_contig_1		ACA	1283618	1283620	3	Clo1313_2087	Deletion
Variants: 1592_contig_1		AAG	1283621	1283623	3	Clo1313_0662	Deletion
Variants: 1592_contig_1		AAG	1283621	1283623	3	Clo1313_0816	Deletion
Variants: 1592_contig_1		AAG	1283621	1283623	3	Clo1313_2087	Deletion
Variants: 1592_contig_1		GCT	1283624	1283626	3	Clo1313_0662	Deletion
Variants: 1592_contig_1		GCT	1283624	1283626	3	Clo1313_0816	Deletion
Variants: 1592_contig_1		GCT	1283624	1283626	3	Clo1313_2087	Deletion
Variants: 1592_contig_1		TGC	1283627	1283629	3	Clo1313_0662	Deletion
Variants: 1592_contig_1		TGC	1283627	1283629	3	Clo1313_0816	Deletion
Variants: 1592_contig_1		TGC	1283627	1283629	3	Clo1313_2087	Deletion
Variants: 1592_contig_1		TTC	1283630	1283632	3	Clo1313_0662	Deletion
Variants: 1592_contig_1		TTC	1283630	1283632	3	Clo1313_0816	Deletion
Variants: 1592_contig_1		TTC	1283630	1283632	3	Clo1313_2087	Deletion
Variants: 1592_contig_1		TAT	1283633	1283635	3	Clo1313_0662	Deletion
Variants: 1592_contig_1		TAT	1283633	1283635	3	Clo1313_0816	Deletion
Variants: 1592_contig_1		TAT	1283633	1283635	3	Clo1313_2087	Deletion
Variants: 1592_contig_1		TAT	1283636	1283638	3	Clo1313_0662	Deletion
Variants: 1592_contig_1		TAT	1283636	1283638	3	Clo1313_0816	Deletion
Variants: 1592_contig_1		TAT	1283636	1283638	3	Clo1313_2087	Deletion
Variants: 1592_contig_1		TTC	1283639	1283641	3	Clo1313_0662	Deletion
Variants: 1592_contig_1		TTC	1283639	1283641	3	Clo1313_0816	Deletion
Variants: 1592_contig_1		TTC	1283639	1283641	3	Clo1313_2087	Deletion
Variants: 1592_contig_1		TAC	1283642	1283644	3	Clo1313_0662	Deletion
Variants: 1592_contig_1		TAC	1283642	1283644	3	Clo1313_0816	Deletion
Variants: 1592_contig_1		TAC	1283642	1283644	3	Clo1313_2087	Deletion
Variants: 1592_contig_1		TCC	1283645	1283647	3	Clo1313_0662	Deletion
Variants: 1592_contig_1		TCC	1283645	1283647	3	Clo1313_0816	Deletion
Variants: 1592_contig_1		TCC	1283645	1283647	3	Clo1313_2087	Deletion
Variants: 1592_contig_1		TTT	1283648	1283650	3	Clo1313_0662	Deletion
Variants: 1592_contig_1		TTT	1283648	1283650	3	Clo1313_0816	Deletion
Variants: 1592_contig_1		TTT	1283648	1283650	3	Clo1313_2087	Deletion
Variants: 1592_contig_1		CAT	1283651	1283653	3	Clo1313_0662	Deletion
Variants: 1592_contig_1		CAT	1283651	1283653	3	Clo1313_0816	Deletion
Variants: 1592_contig_1		CAT	1283651	1283653	3	Clo1313_2087	Deletion
Variants: 1592_contig_1		TTC	1283654	1283656	3	Clo1313_0662	Deletion
Variants: 1592_contig_1		TTC	1283654	1283656	3	Clo1313_0816	Deletion
Variants: 1592_contig_1		TTC	1283654	1283656	3	Clo1313_2087	Deletion
Variants: 1592_contig_1		GCA	1283657	1283659	3	Clo1313_0662	Deletion
Variants: 1592_contig_1		GCA	1283657	1283659	3	Clo1313_0816	Deletion
Variants: 1592_contig_1		GCA	1283657	1283659	3	Clo1313_2087	Deletion
Variants: 1592_contig_1		TAG	1283660	1283662	3	Clo1313_0662	Deletion
Variants: 1592_contig_1		TAG	1283660	1283662	3	Clo1313_0816	Deletion
Variants: 1592_contig_1		TAG	1283660	1283662	3	Clo1313_2087	Deletion
Variants: 1592_contig_1		CTT	1283663	1283665	3	Clo1313_0662	Deletion
Variants: 1592_contig_1		CTT	1283663	1283665	3	Clo1313_0816	Deletion
Variants: 1592_contig_1		CTT	1283663	1283665	3	Clo1313_2087	Deletion
Variants: 1592_contig_1		TCT	1283666	1283668	3	Clo1313_0662	Deletion
Variants: 1592_contig_1		TCT	1283666	1283668	3	Clo1313_0816	Deletion
Variants: 1592_contig_1		TCT	1283666	1283668	3	Clo1313_2087	Deletion
Variants: 1592_contig_1		TAA	1283669	1283671	3	Clo1313_0662	Deletion
Variants: 1592_contig_1		TAA	1283669	1283671	3	Clo1313_0816	Deletion
Variants: 1592_contig_1		TAA	1283669	1283671	3	Clo1313_2087	Deletion
Variants: 1592_contig_1		TAT	1283672	1283674	3	Clo1313_0662	Deletion
Variants: 1592_contig_1		TAT	1283672	1283674	3	Clo1313_0816	Deletion
Variants: 1592_contig_1		TAT	1283672	1283674	3	Clo1313_2087	Deletion
Variants: 1592_contig_1		TTG	1283675	1283677	3	Clo1313_0662	Deletion
Variants: 1592_contig_1		TTG	1283675	1283677	3	Clo1313_0816	Deletion
Variants: 1592_contig_1		TTG	1283675	1283677	3	Clo1313_2087	Deletion
Variants: 1592_contig_1		CCC	1283678	1283680	3	Clo1313_0662	Deletion
Variants: 1592_contig_1		CCC	1283678	1283680	3	Clo1313_0816	Deletion
Variants: 1592_contig_1		CCC	1283678	1283680	3	Clo1313_2087	Deletion
Variants: 1592_contig_1		TAT	1283681	1283683	3	Clo1313_0662	Deletion
Variants: 1592_contig_1		TAT	1283681	1283683	3	Clo1313_0816	Deletion
Variants: 1592_contig_1		TAT	1283681	1283683	3	Clo1313_2087	Deletion
Variants: 1592_contig_1		GTC	1283684	1283686	3	Clo1313_0662	Deletion
Variants: 1592_contig_1		GTC	1283684	1283686	3	Clo1313_0816	Deletion
Variants: 1592_contig_1		GTC	1283684	1283686	3	Clo1313_2087	Deletion
Variants: 1592_contig_1		TTT	1283687	1283689	3	Clo1313_0662	Deletion
Variants: 1592_contig_1		TTT	1283687	1283689	3	Clo1313_0816	Deletion
Variants: 1592_contig_1		TTT	1283687	1283689	3	Clo1313_2087	Deletion
Variants: 1592_contig_1		CTT	1283690	1283692	3	Clo1313_0662	Deletion
Variants: 1592_contig_1		CTT	1283690	1283692	3	Clo1313_0816	Deletion
Variants: 1592_contig_1		CTT	1283690	1283692	3	Clo1313_2087	Deletion
Variants: 1592_contig_1		TAT	1283693	1283695	3	Clo1313_0662	Deletion
Variants: 1592_contig_1		TAT	1283693	1283695	3	Clo1313_0816	Deletion
Variants: 1592_contig_1		TAT	1283693	1283695	3	Clo1313_2087	Deletion
Variants: 1592_contig_1		TTT	1283696	1283698	3	Clo1313_0662	Deletion
Variants: 1592_contig_1		TTT	1283696	1283698	3	Clo1313_0816	Deletion
Variants: 1592_contig_1		TTT	1283696	1283698	3	Clo1313_2087	Deletion
Variants: 1592_contig_1		ACC	1283699	1283701	3	Clo1313_0662	Deletion
Variants: 1592_contig_1		ACC	1283699	1283701	3	Clo1313_0816	Deletion
Variants: 1592_contig_1		ACC	1283699	1283701	3	Clo1313_2087	Deletion
Variants: 1592_contig_1		GTA	1283702	1283704	3	Clo1313_0662	Deletion
Variants: 1592_contig_1		GTA	1283702	1283704	3	Clo1313_0816	Deletion
Variants: 1592_contig_1		GTA	1283702	1283704	3	Clo1313_2087	Deletion
Variants: 1592_contig_1		TAT	1283705	1283707	3	Clo1313_0662	Deletion
Variants: 1592_contig_1		TAT	1283705	1283707	3	Clo1313_0816	Deletion
Variants: 1592_contig_1		TAT	1283705	1283707	3	Clo1313_2087	Deletion
Variants: 1592_contig_1		TAC	1283708	1283710	3	Clo1313_0662	Deletion
Variants: 1592_contig_1		TAC	1283708	1283710	3	Clo1313_0816	Deletion
Variants: 1592_contig_1		TAC	1283708	1283710	3	Clo1313_2087	Deletion
Variants: 1592_contig_1		TTG	1283711	1283713	3	Clo1313_0662	Deletion
Variants: 1592_contig_1		TTG	1283711	1283713	3	Clo1313_0816	Deletion
Variants: 1592_contig_1		TTG	1283711	1283713	3	Clo1313_2087	Deletion
Variants: 1592_contig_1		TCT	1283714	1283716	3	Clo1313_0662	Deletion
Variants: 1592_contig_1		TCT	1283714	1283716	3	Clo1313_0816	Deletion
Variants: 1592_contig_1		TCT	1283714	1283716	3	Clo1313_2087	Deletion
Variants: 1592_contig_1		CCT	1283717	1283719	3	Clo1313_0662	Deletion
Variants: 1592_contig_1		CCT	1283717	1283719	3	Clo1313_0816	Deletion
Variants: 1592_contig_1		CCT	1283717	1283719	3	Clo1313_2087	Deletion
Variants: 1592_contig_1		ATA	1283720	1283722	3	Clo1313_0662	Deletion
Variants: 1592_contig_1		ATA	1283720	1283722	3	Clo1313_0816	Deletion
Variants: 1592_contig_1		ATA	1283720	1283722	3	Clo1313_2087	Deletion
Variants: 1592_contig_1		TTT	1283723	1283725	3	Clo1313_0662	Deletion
Variants: 1592_contig_1		TTT	1283723	1283725	3	Clo1313_0816	Deletion
Variants: 1592_contig_1		TTT	1283723	1283725	3	Clo1313_2087	Deletion
Variants: 1592_contig_1		TGG	1283726	1283728	3	Clo1313_0662	Deletion
Variants: 1592_contig_1		TGG	1283726	1283728	3	Clo1313_0816	Deletion
Variants: 1592_contig_1		TGG	1283726	1283728	3	Clo1313_2087	Deletion
Variants: 1592_contig_1		TGC	1283729	1283731	3	Clo1313_0662	Deletion
Variants: 1592_contig_1		TGC	1283729	1283731	3	Clo1313_0816	Deletion
Variants: 1592_contig_1		TGC	1283729	1283731	3	Clo1313_2087	Deletion
Variants: 1592_contig_1		AAA	1283732	1283734	3	Clo1313_0662	Deletion
Variants: 1592_contig_1		AAA	1283732	1283734	3	Clo1313_0816	Deletion
Variants: 1592_contig_1		AAA	1283732	1283734	3	Clo1313_2087	Deletion
Variants: 1592_contig_1		TAC	1283735	1283737	3	Clo1313_0662	Deletion
Variants: 1592_contig_1		TAC	1283735	1283737	3	Clo1313_0816	Deletion
Variants: 1592_contig_1		TAC	1283735	1283737	3	Clo1313_2087	Deletion
Variants: 1592_contig_1		TAT	1283738	1283740	3	Clo1313_0662	Deletion
Variants: 1592_contig_1		TAT	1283738	1283740	3	Clo1313_0816	Deletion
Variants: 1592_contig_1		TAT	1283738	1283740	3	Clo1313_2087	Deletion
Variants: 1592_contig_1		ATG	1283741	1283743	3	Clo1313_0662	Deletion
Variants: 1592_contig_1		ATG	1283741	1283743	3	Clo1313_0816	Deletion
Variants: 1592_contig_1		ATG	1283741	1283743	3	Clo1313_2087	Deletion
Variants: 1592_contig_1		GTA	1283744	1283746	3	Clo1313_0662	Deletion
Variants: 1592_contig_1		GTA	1283744	1283746	3	Clo1313_0816	Deletion
Variants: 1592_contig_1		GTA	1283744	1283746	3	Clo1313_2087	Deletion
Variants: 1592_contig_1		TTT	1283747	1283749	3	Clo1313_0662	Deletion
Variants: 1592_contig_1		TTT	1283747	1283749	3	Clo1313_0816	Deletion
Variants: 1592_contig_1		TTT	1283747	1283749	3	Clo1313_2087	Deletion
Variants: 1592_contig_1		ACA	1283750	1283752	3	Clo1313_0662	Deletion
Variants: 1592_contig_1		ACA	1283750	1283752	3	Clo1313_0816	Deletion
Variants: 1592_contig_1		ACA	1283750	1283752	3	Clo1313_2087	Deletion
Variants: 1592_contig_1		ATT	1283753	1283755	3	Clo1313_0662	Deletion
Variants: 1592_contig_1		ATT	1283753	1283755	3	Clo1313_0816	Deletion
Variants: 1592_contig_1		ATT	1283753	1283755	3	Clo1313_2087	Deletion
Variants: 1592_contig_1		CCA	1283756	1283758	3	Clo1313_0662	Deletion
Variants: 1592_contig_1		CCA	1283756	1283758	3	Clo1313_0816	Deletion
Variants: 1592_contig_1		CCA	1283756	1283758	3	Clo1313_2087	Deletion
Variants: 1592_contig_1		TTG	1283759	1283761	3	Clo1313_0662	Deletion
Variants: 1592_contig_1		TTG	1283759	1283761	3	Clo1313_0816	Deletion
Variants: 1592_contig_1		TTG	1283759	1283761	3	Clo1313_2087	Deletion
Variants: 1592_contig_1		CGT	1283762	1283764	3	Clo1313_0662	Deletion
Variants: 1592_contig_1		CGT	1283762	1283764	3	Clo1313_0816	Deletion
Variants: 1592_contig_1		CGT	1283762	1283764	3	Clo1313_2087	Deletion
Variants: 1592_contig_1		ATG	1283765	1283767	3	Clo1313_0662	Deletion
Variants: 1592_contig_1		ATG	1283765	1283767	3	Clo1313_0816	Deletion
Variants: 1592_contig_1		ATG	1283765	1283767	3	Clo1313_2087	Deletion
Variants: 1592_contig_1		TGC	1283768	1283770	3	Clo1313_0662	Deletion
Variants: 1592_contig_1		TGC	1283768	1283770	3	Clo1313_0816	Deletion
Variants: 1592_contig_1		TGC	1283768	1283770	3	Clo1313_2087	Deletion
Variants: 1592_contig_1		TAA	1283771	1283773	3	Clo1313_0662	Deletion
Variants: 1592_contig_1		TAA	1283771	1283773	3	Clo1313_0816	Deletion
Variants: 1592_contig_1		TAA	1283771	1283773	3	Clo1313_2087	Deletion
Variants: 1592_contig_1		ACT	1283774	1283776	3	Clo1313_0662	Deletion
Variants: 1592_contig_1		ACT	1283774	1283776	3	Clo1313_0816	Deletion
Variants: 1592_contig_1		ACT	1283774	1283776	3	Clo1313_2087	Deletion
Variants: 1592_contig_1		AGC	1283777	1283779	3	Clo1313_0662	Deletion
Variants: 1592_contig_1		AGC	1283777	1283779	3	Clo1313_0816	Deletion
Variants: 1592_contig_1		AGC	1283777	1283779	3	Clo1313_2087	Deletion
Variants: 1592_contig_1		ATT	1283780	1283782	3	Clo1313_0662	Deletion
Variants: 1592_contig_1		ATT	1283780	1283782	3	Clo1313_0816	Deletion
Variants: 1592_contig_1		ATT	1283780	1283782	3	Clo1313_2087	Deletion
Variants: 1592_contig_1		ATC	1283783	1283785	3	Clo1313_0662	Deletion
Variants: 1592_contig_1		ATC	1283783	1283785	3	Clo1313_0816	Deletion
Variants: 1592_contig_1		ATC	1283783	1283785	3	Clo1313_2087	Deletion
Variants: 1592_contig_1		ACG	1283786	1283788	3	Clo1313_0662	Deletion
Variants: 1592_contig_1		ACG	1283786	1283788	3	Clo1313_0816	Deletion
Variants: 1592_contig_1		ACG	1283786	1283788	3	Clo1313_2087	Deletion
Variants: 1592_contig_1		CAT	1283789	1283791	3	Clo1313_0662	Deletion
Variants: 1592_contig_1		CAT	1283789	1283791	3	Clo1313_0816	Deletion
Variants: 1592_contig_1		CAT	1283789	1283791	3	Clo1313_2087	Deletion
Variants: 1592_contig_1		CGTGATACCTCCTTTGTTTTTAATGTAGTTGGCAAACCTACATTATTGTAACAAAGGAGGTTACTTTTTTCTACTCATAGACACTGTCTCTTTAGAACCACTGGCATAGCCAGTGGTTTTCTTTAAAC	1283792	1283919	128		Deletion
Variants: 1592_contig_1		GCTAGCCCAATCAAAACT	2026103	2026120	18		Deletion
Variants: 1592_contig_1		C	2185203	2185203	1		Deletion
Variants: 1592_contig_1		TA	2185241	2185242	2		Deletion
Variants: 1592_contig_1		A	2185249	2185249	1		Deletion
Variants: 1592_contig_1		G	2185269	2185269	1		Deletion
Variants: 1592_contig_1		TC	2185431	2185432	2		Deletion
Variants: 1592_contig_1		C	2185471	2185471	1		Deletion
Variants: 1592_contig_1		A	2185481	2185481	1		Deletion
Variants: 1592_contig_1		CC	2185559	2185560	2		Deletion
Variants: 1592_contig_1		T	2185580	2185580	1		Deletion
Variants: 1592_contig_1		T	2185602	2185602	1		Deletion
Variants: 1592_contig_1		A	2185604	2185604	1		Deletion (tandem repeat)
Variants: 1592_contig_1		G	2185618	2185618	1		Deletion
Variants: 1592_contig_1		CGTC	2185642	2185645	4		Deletion
Variants: 1592_contig_1		T	2185719	2185719	1		Deletion
Variants: 1592_contig_1		GCG	2185736	2185738	3		Deletion
Variants: 1592_contig_1		G	2185763	2185763	1		Deletion
Variants: 1592_contig_1		G	2185802	2185802	1		Deletion
Variants: 1592_contig_1		G	2185834	2185834	1		Deletion
Variants: 1592_contig_1		A	2185857	2185857	1		Deletion
Variants: 1592_contig_1		T	2185860	2185860	1		Deletion
Variants: 1592_contig_1		G	2185873	2185873	1		Deletion
Variants: 1592_contig_1		T	2185884	2185884	1		Deletion
Variants: 1592_contig_1		GC	2185893	2185894	2		Deletion
Variants: 1592_contig_1		C	2185901	2185901	1		Deletion
Variants: 1592_contig_1		AAA	2185961	2185963	3		Deletion
Variants: 1592_contig_1		C	2185995	2185995	1		Deletion
Variants: 1592_contig_1		ATA	2186000	2186002	3		Deletion
Variants: 1592_contig_1		C	2186017	2186017	1		Deletion
Variants: 1592_contig_1		G	2186024	2186024	1		Deletion
Variants: 1592_contig_1		GG	2186028	2186029	2		Deletion
Variants: 1592_contig_1		TATATA	2336218	2336223	6		Deletion (tandem repeat)
Variants: 1592_contig_1		TTTTTAAAAAATAACAATTTTAT	2451307	2451329	23		Deletion (tandem repeat)
Variants: 1592_contig_1		T	3180562	3180562	1		Deletion (tandem repeat)
Variants: 207_pdgo_contig_1		TA	2336218	2336219	2		Deletion (tandem repeat)
Variants: 223_pdgo_contig_1		TA	2336218	2336219	2		Deletion (tandem repeat)
Variants: 224_gapdh_contig_1		TA	2336218	2336219	2		Deletion (tandem repeat)
Variants: 1592_contig_1		G	33444	33444	1		Deletion
Variants: 1592_contig_1		T	33480	33480	1		Deletion
Variants: 1592_contig_1		C	33770	33770	1	Clo1313_0034	Deletion
Variants: 1592_contig_1		T	33776	33776	1	Clo1313_0034	Deletion
Variants: 1592_contig_1		AATCATAACCACCGGCTCAGCCGGTGGTTTGCTCTAGCCCTATAAGGGCATGGTCCTTGCAGCGTCTTAAGACGCGTTGAATGGTTCGCCAACCGCATATTCTTCTCAAGCCACCACTAAAGTGGTT	1283188	1283314	127		Deletion
Variants: 1592_contig_1		TTA	1283315	1283317	3	Clo1313_0662	Deletion
Variants: 1592_contig_1		TTA	1283315	1283317	3	Clo1313_0816	Deletion
Variants: 1592_contig_1		TTA	1283315	1283317	3	Clo1313_2087	Deletion
Variants: 1592_contig_1		TTT	1283318	1283320	3	Clo1313_0662	Deletion
Variants: 1592_contig_1		TTT	1283318	1283320	3	Clo1313_0816	Deletion
Variants: 1592_contig_1		TTT	1283318	1283320	3	Clo1313_2087	Deletion
Variants: 1592_contig_1		TTT	1283321	1283323	3	Clo1313_0662	Deletion
Variants: 1592_contig_1		TTT	1283321	1283323	3	Clo1313_0816	Deletion
Variants: 1592_contig_1		TTT	1283321	1283323	3	Clo1313_2087	Deletion
Variants: 1592_contig_1		GCT	1283324	1283326	3	Clo1313_0662	Deletion
Variants: 1592_contig_1		GCT	1283324	1283326	3	Clo1313_0816	Deletion
Variants: 1592_contig_1		GCT	1283324	1283326	3	Clo1313_2087	Deletion
Variants: 1592_contig_1		TTT	1283327	1283329	3	Clo1313_0662	Deletion
Variants: 1592_contig_1		TTT	1283327	1283329	3	Clo1313_0816	Deletion
Variants: 1592_contig_1		TTT	1283327	1283329	3	Clo1313_2087	Deletion
Variants: 1592_contig_1		ATT	1283330	1283332	3	Clo1313_0662	Deletion
Variants: 1592_contig_1		ATT	1283330	1283332	3	Clo1313_0816	Deletion
Variants: 1592_contig_1		ATT	1283330	1283332	3	Clo1313_2087	Deletion
Variants: 1592_contig_1		TAC	1283333	1283335	3	Clo1313_0662	Deletion
Variants: 1592_contig_1		TAC	1283333	1283335	3	Clo1313_0816	Deletion
Variants: 1592_contig_1		TAC	1283333	1283335	3	Clo1313_2087	Deletion
Variants: 1592_contig_1		TCG	1283336	1283338	3	Clo1313_0662	Deletion
Variants: 1592_contig_1		TCG	1283336	1283338	3	Clo1313_0816	Deletion
Variants: 1592_contig_1		TCG	1283336	1283338	3	Clo1313_2087	Deletion
Variants: 1592_contig_1		CTC	1283339	1283341	3	Clo1313_0662	Deletion
Variants: 1592_contig_1		CTC	1283339	1283341	3	Clo1313_0816	Deletion
Variants: 1592_contig_1		CTC	1283339	1283341	3	Clo1313_2087	Deletion
Variants: 1592_contig_1		ACC	1283342	1283344	3	Clo1313_0662	Deletion
Variants: 1592_contig_1		ACC	1283342	1283344	3	Clo1313_0816	Deletion
Variants: 1592_contig_1		ACC	1283342	1283344	3	Clo1313_2087	Deletion
Variants: 1592_contig_1		CGT	1283345	1283347	3	Clo1313_0662	Deletion
Variants: 1592_contig_1		CGT	1283345	1283347	3	Clo1313_0816	Deletion
Variants: 1592_contig_1		CGT	1283345	1283347	3	Clo1313_2087	Deletion
Variants: 1592_contig_1		AAA	1283348	1283350	3	Clo1313_0662	Deletion
Variants: 1592_contig_1		AAA	1283348	1283350	3	Clo1313_0816	Deletion
Variants: 1592_contig_1		AAA	1283348	1283350	3	Clo1313_2087	Deletion
Variants: 1592_contig_1		CGG	1283351	1283353	3	Clo1313_0662	Deletion
Variants: 1592_contig_1		CGG	1283351	1283353	3	Clo1313_0816	Deletion
Variants: 1592_contig_1		CGG	1283351	1283353	3	Clo1313_2087	Deletion
Variants: 1592_contig_1		GTC	1283354	1283356	3	Clo1313_0662	Deletion
Variants: 1592_contig_1		GTC	1283354	1283356	3	Clo1313_0816	Deletion
Variants: 1592_contig_1		GTC	1283354	1283356	3	Clo1313_2087	Deletion
Variants: 1592_contig_1		TAT	1283357	1283359	3	Clo1313_0662	Deletion
Variants: 1592_contig_1		TAT	1283357	1283359	3	Clo1313_0816	Deletion
Variants: 1592_contig_1		TAT	1283357	1283359	3	Clo1313_2087	Deletion
Variants: 1592_contig_1		ATA	1283360	1283362	3	Clo1313_0662	Deletion
Variants: 1592_contig_1		ATA	1283360	1283362	3	Clo1313_0816	Deletion
Variants: 1592_contig_1		ATA	1283360	1283362	3	Clo1313_2087	Deletion
Variants: 1592_contig_1		CTC	1283363	1283365	3	Clo1313_0662	Deletion
Variants: 1592_contig_1		CTC	1283363	1283365	3	Clo1313_0816	Deletion
Variants: 1592_contig_1		CTC	1283363	1283365	3	Clo1313_2087	Deletion
Variants: 1592_contig_1		ATT	1283366	1283368	3	Clo1313_0662	Deletion
Variants: 1592_contig_1		ATT	1283366	1283368	3	Clo1313_0816	Deletion
Variants: 1592_contig_1		ATT	1283366	1283368	3	Clo1313_2087	Deletion
Variants: 1592_contig_1		TAA	1283369	1283371	3	Clo1313_0662	Deletion
Variants: 1592_contig_1		TAA	1283369	1283371	3	Clo1313_0816	Deletion
Variants: 1592_contig_1		TAA	1283369	1283371	3	Clo1313_2087	Deletion
Variants: 1592_contig_1		ACT	1283372	1283374	3	Clo1313_0662	Deletion
Variants: 1592_contig_1		ACT	1283372	1283374	3	Clo1313_0816	Deletion
Variants: 1592_contig_1		ACT	1283372	1283374	3	Clo1313_2087	Deletion
Variants: 1592_contig_1		TAT	1283375	1283377	3	Clo1313_0662	Deletion
Variants: 1592_contig_1		TAT	1283375	1283377	3	Clo1313_0816	Deletion
Variants: 1592_contig_1		TAT	1283375	1283377	3	Clo1313_2087	Deletion
Variants: 1592_contig_1		CTG	1283378	1283380	3	Clo1313_0662	Deletion
Variants: 1592_contig_1		CTG	1283378	1283380	3	Clo1313_0816	Deletion
Variants: 1592_contig_1		CTG	1283378	1283380	3	Clo1313_2087	Deletion
Variants: 1592_contig_1		GTC	1283381	1283383	3	Clo1313_0662	Deletion
Variants: 1592_contig_1		GTC	1283381	1283383	3	Clo1313_0816	Deletion
Variants: 1592_contig_1		GTC	1283381	1283383	3	Clo1313_2087	Deletion
Variants: 1592_contig_1		GCT	1283384	1283386	3	Clo1313_0662	Deletion
Variants: 1592_contig_1		GCT	1283384	1283386	3	Clo1313_0816	Deletion
Variants: 1592_contig_1		GCT	1283384	1283386	3	Clo1313_2087	Deletion
Variants: 1592_contig_1		TGC	1283387	1283389	3	Clo1313_0662	Deletion
Variants: 1592_contig_1		TGC	1283387	1283389	3	Clo1313_0816	Deletion
Variants: 1592_contig_1		TGC	1283387	1283389	3	Clo1313_2087	Deletion
Variants: 1592_contig_1		TAT	1283390	1283392	3	Clo1313_0662	Deletion
Variants: 1592_contig_1		TAT	1283390	1283392	3	Clo1313_0816	Deletion
Variants: 1592_contig_1		TAT	1283390	1283392	3	Clo1313_2087	Deletion
Variants: 1592_contig_1		ATC	1283393	1283395	3	Clo1313_0662	Deletion
Variants: 1592_contig_1		ATC	1283393	1283395	3	Clo1313_0816	Deletion
Variants: 1592_contig_1		ATC	1283393	1283395	3	Clo1313_2087	Deletion
Variants: 1592_contig_1		TTC	1283396	1283398	3	Clo1313_0662	Deletion
Variants: 1592_contig_1		TTC	1283396	1283398	3	Clo1313_0816	Deletion
Variants: 1592_contig_1		TTC	1283396	1283398	3	Clo1313_2087	Deletion
Variants: 1592_contig_1		TTG	1283399	1283401	3	Clo1313_0662	Deletion
Variants: 1592_contig_1		TTG	1283399	1283401	3	Clo1313_0816	Deletion
Variants: 1592_contig_1		TTG	1283399	1283401	3	Clo1313_2087	Deletion
Variants: 1592_contig_1		TAA	1283402	1283404	3	Clo1313_0662	Deletion
Variants: 1592_contig_1		TAA	1283402	1283404	3	Clo1313_0816	Deletion
Variants: 1592_contig_1		TAA	1283402	1283404	3	Clo1313_2087	Deletion
Variants: 1592_contig_1		TTG	1283405	1283407	3	Clo1313_0662	Deletion
Variants: 1592_contig_1		TTG	1283405	1283407	3	Clo1313_0816	Deletion
Variants: 1592_contig_1		TTG	1283405	1283407	3	Clo1313_2087	Deletion
Variants: 1592_contig_1		TCT	1283408	1283410	3	Clo1313_0662	Deletion
Variants: 1592_contig_1		TCT	1283408	1283410	3	Clo1313_0816	Deletion
Variants: 1592_contig_1		TCT	1283408	1283410	3	Clo1313_2087	Deletion
Variants: 1592_contig_1		CCT	1283411	1283413	3	Clo1313_0662	Deletion
Variants: 1592_contig_1		CCT	1283411	1283413	3	Clo1313_0816	Deletion
Variants: 1592_contig_1		CCT	1283411	1283413	3	Clo1313_2087	Deletion
Variants: 1592_contig_1		TAT	1283414	1283416	3	Clo1313_0662	Deletion
Variants: 1592_contig_1		TAT	1283414	1283416	3	Clo1313_0816	Deletion
Variants: 1592_contig_1		TAT	1283414	1283416	3	Clo1313_2087	Deletion
Variants: 1592_contig_1		ATA	1283417	1283419	3	Clo1313_0662	Deletion
Variants: 1592_contig_1		ATA	1283417	1283419	3	Clo1313_0816	Deletion
Variants: 1592_contig_1		ATA	1283417	1283419	3	Clo1313_2087	Deletion
Variants: 1592_contig_1		TTG	1283420	1283422	3	Clo1313_0662	Deletion
Variants: 1592_contig_1		TTG	1283420	1283422	3	Clo1313_0816	Deletion
Variants: 1592_contig_1		TTG	1283420	1283422	3	Clo1313_2087	Deletion
Variants: 1592_contig_1		CTC	1283423	1283425	3	Clo1313_0662	Deletion
Variants: 1592_contig_1		CTC	1283423	1283425	3	Clo1313_0816	Deletion
Variants: 1592_contig_1		CTC	1283423	1283425	3	Clo1313_2087	Deletion
Variants: 1592_contig_1		AAT	1283426	1283428	3	Clo1313_0662	Deletion
Variants: 1592_contig_1		AAT	1283426	1283428	3	Clo1313_0816	Deletion
Variants: 1592_contig_1		AAT	1283426	1283428	3	Clo1313_2087	Deletion
Variants: 1592_contig_1		TGC	1283429	1283431	3	Clo1313_0662	Deletion
Variants: 1592_contig_1		TGC	1283429	1283431	3	Clo1313_0816	Deletion
Variants: 1592_contig_1		TGC	1283429	1283431	3	Clo1313_2087	Deletion
Variants: 1592_contig_1		TTT	1283432	1283434	3	Clo1313_0662	Deletion
Variants: 1592_contig_1		TTT	1283432	1283434	3	Clo1313_0816	Deletion
Variants: 1592_contig_1		TTT	1283432	1283434	3	Clo1313_2087	Deletion
Variants: 1592_contig_1		TCT	1283435	1283437	3	Clo1313_0662	Deletion
Variants: 1592_contig_1		TCT	1283435	1283437	3	Clo1313_0816	Deletion
Variants: 1592_contig_1		TCT	1283435	1283437	3	Clo1313_2087	Deletion
Variants: 1592_contig_1		GTT	1283438	1283440	3	Clo1313_0662	Deletion
Variants: 1592_contig_1		GTT	1283438	1283440	3	Clo1313_0816	Deletion
Variants: 1592_contig_1		GTT	1283438	1283440	3	Clo1313_2087	Deletion
Variants: 1592_contig_1		CCT	1283441	1283443	3	Clo1313_0662	Deletion
Variants: 1592_contig_1		CCT	1283441	1283443	3	Clo1313_0816	Deletion
Variants: 1592_contig_1		CCT	1283441	1283443	3	Clo1313_2087	Deletion
Variants: 1592_contig_1		TCC	1283444	1283446	3	Clo1313_0662	Deletion
Variants: 1592_contig_1		TCC	1283444	1283446	3	Clo1313_0816	Deletion
Variants: 1592_contig_1		TCC	1283444	1283446	3	Clo1313_2087	Deletion
Variants: 1592_contig_1		TAC	1283447	1283449	3	Clo1313_0662	Deletion
Variants: 1592_contig_1		TAC	1283447	1283449	3	Clo1313_0816	Deletion
Variants: 1592_contig_1		TAC	1283447	1283449	3	Clo1313_2087	Deletion
Variants: 1592_contig_1		TGT	1283450	1283452	3	Clo1313_0662	Deletion
Variants: 1592_contig_1		TGT	1283450	1283452	3	Clo1313_0816	Deletion
Variants: 1592_contig_1		TGT	1283450	1283452	3	Clo1313_2087	Deletion
Variants: 1592_contig_1		GTC	1283453	1283455	3	Clo1313_0662	Deletion
Variants: 1592_contig_1		GTC	1283453	1283455	3	Clo1313_0816	Deletion
Variants: 1592_contig_1		GTC	1283453	1283455	3	Clo1313_2087	Deletion
Variants: 1592_contig_1		TAC	1283456	1283458	3	Clo1313_0662	Deletion
Variants: 1592_contig_1		TAC	1283456	1283458	3	Clo1313_0816	Deletion
Variants: 1592_contig_1		TAC	1283456	1283458	3	Clo1313_2087	Deletion
Variants: 1592_contig_1		ATA	1283459	1283461	3	Clo1313_0662	Deletion
Variants: 1592_contig_1		ATA	1283459	1283461	3	Clo1313_0816	Deletion
Variants: 1592_contig_1		ATA	1283459	1283461	3	Clo1313_2087	Deletion
Variants: 1592_contig_1		GTA	1283462	1283464	3	Clo1313_0662	Deletion
Variants: 1592_contig_1		GTA	1283462	1283464	3	Clo1313_0816	Deletion
Variants: 1592_contig_1		GTA	1283462	1283464	3	Clo1313_2087	Deletion
Variants: 1592_contig_1		TCC	1283465	1283467	3	Clo1313_0662	Deletion
Variants: 1592_contig_1		TCC	1283465	1283467	3	Clo1313_0816	Deletion
Variants: 1592_contig_1		TCC	1283465	1283467	3	Clo1313_2087	Deletion
Variants: 1592_contig_1		CCT	1283468	1283470	3	Clo1313_0662	Deletion
Variants: 1592_contig_1		CCT	1283468	1283470	3	Clo1313_0816	Deletion
Variants: 1592_contig_1		CCT	1283468	1283470	3	Clo1313_2087	Deletion
Variants: 1592_contig_1		GCA	1283471	1283473	3	Clo1313_0662	Deletion
Variants: 1592_contig_1		GCA	1283471	1283473	3	Clo1313_0816	Deletion
Variants: 1592_contig_1		GCA	1283471	1283473	3	Clo1313_2087	Deletion
Variants: 1592_contig_1		CCA	1283474	1283476	3	Clo1313_0662	Deletion
Variants: 1592_contig_1		CCA	1283474	1283476	3	Clo1313_0816	Deletion
Variants: 1592_contig_1		CCA	1283474	1283476	3	Clo1313_2087	Deletion
Variants: 1592_contig_1		AAA	1283477	1283479	3	Clo1313_0662	Deletion
Variants: 1592_contig_1		AAA	1283477	1283479	3	Clo1313_0816	Deletion
Variants: 1592_contig_1		AAA	1283477	1283479	3	Clo1313_2087	Deletion
Variants: 1592_contig_1		ATG	1283480	1283482	3	Clo1313_0662	Deletion
Variants: 1592_contig_1		ATG	1283480	1283482	3	Clo1313_0816	Deletion
Variants: 1592_contig_1		ATG	1283480	1283482	3	Clo1313_2087	Deletion
Variants: 1592_contig_1		TCT	1283483	1283485	3	Clo1313_0662	Deletion
Variants: 1592_contig_1		TCT	1283483	1283485	3	Clo1313_0816	Deletion
Variants: 1592_contig_1		TCT	1283483	1283485	3	Clo1313_2087	Deletion
Variants: 1592_contig_1		GTT	1283486	1283488	3	Clo1313_0662	Deletion
Variants: 1592_contig_1		GTT	1283486	1283488	3	Clo1313_0816	Deletion
Variants: 1592_contig_1		GTT	1283486	1283488	3	Clo1313_2087	Deletion
Variants: 1592_contig_1		CCC	1283489	1283491	3	Clo1313_0662	Deletion
Variants: 1592_contig_1		CCC	1283489	1283491	3	Clo1313_0816	Deletion
Variants: 1592_contig_1		CCC	1283489	1283491	3	Clo1313_2087	Deletion
Variants: 1592_contig_1		ATA	1283492	1283494	3	Clo1313_0662	Deletion
Variants: 1592_contig_1		ATA	1283492	1283494	3	Clo1313_0816	Deletion
Variants: 1592_contig_1		ATA	1283492	1283494	3	Clo1313_2087	Deletion
Variants: 1592_contig_1		TTT	1283495	1283497	3	Clo1313_0662	Deletion
Variants: 1592_contig_1		TTT	1283495	1283497	3	Clo1313_0816	Deletion
Variants: 1592_contig_1		TTT	1283495	1283497	3	Clo1313_2087	Deletion
Variants: 1592_contig_1		ATA	1283498	1283500	3	Clo1313_0662	Deletion
Variants: 1592_contig_1		ATA	1283498	1283500	3	Clo1313_0816	Deletion
Variants: 1592_contig_1		ATA	1283498	1283500	3	Clo1313_2087	Deletion
Variants: 1592_contig_1		CTT	1283501	1283503	3	Clo1313_0662	Deletion
Variants: 1592_contig_1		CTT	1283501	1283503	3	Clo1313_0816	Deletion
Variants: 1592_contig_1		CTT	1283501	1283503	3	Clo1313_2087	Deletion
Variants: 1592_contig_1		TAA	1283504	1283506	3	Clo1313_0662	Deletion
Variants: 1592_contig_1		TAA	1283504	1283506	3	Clo1313_0816	Deletion
Variants: 1592_contig_1		TAA	1283504	1283506	3	Clo1313_2087	Deletion
Variants: 1592_contig_1		ATT	1283507	1283509	3	Clo1313_0662	Deletion
Variants: 1592_contig_1		ATT	1283507	1283509	3	Clo1313_0816	Deletion
Variants: 1592_contig_1		ATT	1283507	1283509	3	Clo1313_2087	Deletion
Variants: 1592_contig_1		TGC	1283510	1283512	3	Clo1313_0662	Deletion
Variants: 1592_contig_1		TGC	1283510	1283512	3	Clo1313_0816	Deletion
Variants: 1592_contig_1		TGC	1283510	1283512	3	Clo1313_2087	Deletion
Variants: 1592_contig_1		ATG	1283513	1283515	3	Clo1313_0662	Deletion
Variants: 1592_contig_1		ATG	1283513	1283515	3	Clo1313_0816	Deletion
Variants: 1592_contig_1		ATG	1283513	1283515	3	Clo1313_2087	Deletion
Variants: 1592_contig_1		CCT	1283516	1283518	3	Clo1313_0662	Deletion
Variants: 1592_contig_1		CCT	1283516	1283518	3	Clo1313_0816	Deletion
Variants: 1592_contig_1		CCT	1283516	1283518	3	Clo1313_2087	Deletion
Variants: 1592_contig_1		ATT	1283519	1283521	3	Clo1313_0662	Deletion
Variants: 1592_contig_1		ATT	1283519	1283521	3	Clo1313_0816	Deletion
Variants: 1592_contig_1		ATT	1283519	1283521	3	Clo1313_2087	Deletion
Variants: 1592_contig_1		AAA	1283522	1283524	3	Clo1313_0662	Deletion
Variants: 1592_contig_1		AAA	1283522	1283524	3	Clo1313_0816	Deletion
Variants: 1592_contig_1		AAA	1283522	1283524	3	Clo1313_2087	Deletion
Variants: 1592_contig_1		AAT	1283525	1283527	3	Clo1313_0662	Deletion
Variants: 1592_contig_1		AAT	1283525	1283527	3	Clo1313_0816	Deletion
Variants: 1592_contig_1		AAT	1283525	1283527	3	Clo1313_2087	Deletion
Variants: 1592_contig_1		CAT	1283528	1283530	3	Clo1313_0662	Deletion
Variants: 1592_contig_1		CAT	1283528	1283530	3	Clo1313_0816	Deletion
Variants: 1592_contig_1		CAT	1283528	1283530	3	Clo1313_2087	Deletion
Variants: 1592_contig_1		TAA	1283531	1283533	3	Clo1313_0662	Deletion
Variants: 1592_contig_1		TAA	1283531	1283533	3	Clo1313_0816	Deletion
Variants: 1592_contig_1		TAA	1283531	1283533	3	Clo1313_2087	Deletion
Variants: 1592_contig_1		CGA	1283534	1283536	3	Clo1313_0662	Deletion
Variants: 1592_contig_1		CGA	1283534	1283536	3	Clo1313_0816	Deletion
Variants: 1592_contig_1		CGA	1283534	1283536	3	Clo1313_2087	Deletion
Variants: 1592_contig_1		GCT	1283537	1283539	3	Clo1313_0662	Deletion
Variants: 1592_contig_1		GCT	1283537	1283539	3	Clo1313_0816	Deletion
Variants: 1592_contig_1		GCT	1283537	1283539	3	Clo1313_2087	Deletion
Variants: 1592_contig_1		TTT	1283540	1283542	3	Clo1313_0662	Deletion
Variants: 1592_contig_1		TTT	1283540	1283542	3	Clo1313_0816	Deletion
Variants: 1592_contig_1		TTT	1283540	1283542	3	Clo1313_2087	Deletion
Variants: 1592_contig_1		TCC	1283543	1283545	3	Clo1313_0662	Deletion
Variants: 1592_contig_1		TCC	1283543	1283545	3	Clo1313_0816	Deletion
Variants: 1592_contig_1		TCC	1283543	1283545	3	Clo1313_2087	Deletion
Variants: 1592_contig_1		TTT	1283546	1283548	3	Clo1313_0662	Deletion
Variants: 1592_contig_1		TTT	1283546	1283548	3	Clo1313_0816	Deletion
Variants: 1592_contig_1		TTT	1283546	1283548	3	Clo1313_2087	Deletion
Variants: 1592_contig_1		CAA	1283549	1283551	3	Clo1313_0662	Deletion
Variants: 1592_contig_1		CAA	1283549	1283551	3	Clo1313_0816	Deletion
Variants: 1592_contig_1		CAA	1283549	1283551	3	Clo1313_2087	Deletion
Variants: 1592_contig_1		ATA	1283552	1283554	3	Clo1313_0662	Deletion
Variants: 1592_contig_1		ATA	1283552	1283554	3	Clo1313_0816	Deletion
Variants: 1592_contig_1		ATA	1283552	1283554	3	Clo1313_2087	Deletion
Variants: 1592_contig_1		TCC	1283555	1283557	3	Clo1313_0662	Deletion
Variants: 1592_contig_1		TCC	1283555	1283557	3	Clo1313_0816	Deletion
Variants: 1592_contig_1		TCC	1283555	1283557	3	Clo1313_2087	Deletion
Variants: 1592_contig_1		CAT	1283558	1283560	3	Clo1313_0662	Deletion
Variants: 1592_contig_1		CAT	1283558	1283560	3	Clo1313_0816	Deletion
Variants: 1592_contig_1		CAT	1283558	1283560	3	Clo1313_2087	Deletion
Variants: 1592_contig_1		AAA	1283561	1283563	3	Clo1313_0662	Deletion
Variants: 1592_contig_1		AAA	1283561	1283563	3	Clo1313_0816	Deletion
Variants: 1592_contig_1		AAA	1283561	1283563	3	Clo1313_2087	Deletion
Variants: 1592_contig_1		ACT	1283564	1283566	3	Clo1313_0662	Deletion
Variants: 1592_contig_1		ACT	1283564	1283566	3	Clo1313_0816	Deletion
Variants: 1592_contig_1		ACT	1283564	1283566	3	Clo1313_2087	Deletion
Variants: 1592_contig_1		TGA	1283567	1283569	3	Clo1313_0662	Deletion
Variants: 1592_contig_1		TGA	1283567	1283569	3	Clo1313_0816	Deletion
Variants: 1592_contig_1		TGA	1283567	1283569	3	Clo1313_2087	Deletion
Variants: 1592_contig_1		TAC	1283570	1283572	3	Clo1313_0662	Deletion
Variants: 1592_contig_1		TAC	1283570	1283572	3	Clo1313_0816	Deletion
Variants: 1592_contig_1		TAC	1283570	1283572	3	Clo1313_2087	Deletion
Variants: 1592_contig_1		ACT	1283573	1283575	3	Clo1313_0662	Deletion
Variants: 1592_contig_1		ACT	1283573	1283575	3	Clo1313_0816	Deletion
Variants: 1592_contig_1		ACT	1283573	1283575	3	Clo1313_2087	Deletion
Variants: 1592_contig_1		TAT	1283576	1283578	3	Clo1313_0662	Deletion
Variants: 1592_contig_1		TAT	1283576	1283578	3	Clo1313_0816	Deletion
Variants: 1592_contig_1		TAT	1283576	1283578	3	Clo1313_2087	Deletion
Variants: 1592_contig_1		TTT	1283579	1283581	3	Clo1313_0662	Deletion
Variants: 1592_contig_1		TTT	1283579	1283581	3	Clo1313_0816	Deletion
Variants: 1592_contig_1		TTT	1283579	1283581	3	Clo1313_2087	Deletion
Variants: 1592_contig_1		TGG	1283582	1283584	3	Clo1313_0662	Deletion
Variants: 1592_contig_1		TGG	1283582	1283584	3	Clo1313_0816	Deletion
Variants: 1592_contig_1		TGG	1283582	1283584	3	Clo1313_2087	Deletion
Variants: 1592_contig_1		TGG	1283585	1283587	3	Clo1313_0662	Deletion
Variants: 1592_contig_1		TGG	1283585	1283587	3	Clo1313_0816	Deletion
Variants: 1592_contig_1		TGG	1283585	1283587	3	Clo1313_2087	Deletion
Variants: 1592_contig_1		TAT	1283588	1283590	3	Clo1313_0662	Deletion
Variants: 1592_contig_1		TAT	1283588	1283590	3	Clo1313_0816	Deletion
Variants: 1592_contig_1		TAT	1283588	1283590	3	Clo1313_2087	Deletion
Variants: 1592_contig_1		ACT	1283591	1283593	3	Clo1313_0662	Deletion
Variants: 1592_contig_1		ACT	1283591	1283593	3	Clo1313_0816	Deletion
Variants: 1592_contig_1		ACT	1283591	1283593	3	Clo1313_2087	Deletion
Variants: 1592_contig_1		AAC	1283594	1283596	3	Clo1313_0662	Deletion
Variants: 1592_contig_1		AAC	1283594	1283596	3	Clo1313_0816	Deletion
Variants: 1592_contig_1		AAC	1283594	1283596	3	Clo1313_2087	Deletion
Variants: 1592_contig_1		TAA	1283597	1283599	3	Clo1313_0662	Deletion
Variants: 1592_contig_1		TAA	1283597	1283599	3	Clo1313_0816	Deletion
Variants: 1592_contig_1		TAA	1283597	1283599	3	Clo1313_2087	Deletion
Variants: 1592_contig_1		CAT	1283600	1283602	3	Clo1313_0662	Deletion
Variants: 1592_contig_1		CAT	1283600	1283602	3	Clo1313_0816	Deletion
Variants: 1592_contig_1		CAT	1283600	1283602	3	Clo1313_2087	Deletion
Variants: 1592_contig_1		ATG	1283603	1283605	3	Clo1313_0662	Deletion
Variants: 1592_contig_1		ATG	1283603	1283605	3	Clo1313_0816	Deletion
Variants: 1592_contig_1		ATG	1283603	1283605	3	Clo1313_2087	Deletion
Variants: 1592_contig_1		TAT	1283606	1283608	3	Clo1313_0662	Deletion
Variants: 1592_contig_1		TAT	1283606	1283608	3	Clo1313_0816	Deletion
Variants: 1592_contig_1		TAT	1283606	1283608	3	Clo1313_2087	Deletion
Variants: 1592_contig_1		ATG	1283609	1283611	3	Clo1313_0662	Deletion
Variants: 1592_contig_1		ATG	1283609	1283611	3	Clo1313_0816	Deletion
Variants: 1592_contig_1		ATG	1283609	1283611	3	Clo1313_2087	Deletion
Variants: 1592_contig_1		ATC	1283612	1283614	3	Clo1313_0662	Deletion
Variants: 1592_contig_1		ATC	1283612	1283614	3	Clo1313_0816	Deletion
Variants: 1592_contig_1		ATC	1283612	1283614	3	Clo1313_2087	Deletion
Variants: 1592_contig_1		GGG	1283615	1283617	3	Clo1313_0662	Deletion
Variants: 1592_contig_1		GGG	1283615	1283617	3	Clo1313_0816	Deletion
Variants: 1592_contig_1		GGG	1283615	1283617	3	Clo1313_2087	Deletion
Variants: 1592_contig_1		ACA	1283618	1283620	3	Clo1313_0662	Deletion
Variants: 1592_contig_1		ACA	1283618	1283620	3	Clo1313_0816	Deletion
Variants: 1592_contig_1		ACA	1283618	1283620	3	Clo1313_2087	Deletion
Variants: 1592_contig_1		AAG	1283621	1283623	3	Clo1313_0662	Deletion
Variants: 1592_contig_1		AAG	1283621	1283623	3	Clo1313_0816	Deletion
Variants: 1592_contig_1		AAG	1283621	1283623	3	Clo1313_2087	Deletion
Variants: 1592_contig_1		GCT	1283624	1283626	3	Clo1313_0662	Deletion
Variants: 1592_contig_1		GCT	1283624	1283626	3	Clo1313_0816	Deletion
Variants: 1592_contig_1		GCT	1283624	1283626	3	Clo1313_2087	Deletion
Variants: 1592_contig_1		TGC	1283627	1283629	3	Clo1313_0662	Deletion
Variants: 1592_contig_1		TGC	1283627	1283629	3	Clo1313_0816	Deletion
Variants: 1592_contig_1		TGC	1283627	1283629	3	Clo1313_2087	Deletion
Variants: 1592_contig_1		TTC	1283630	1283632	3	Clo1313_0662	Deletion
Variants: 1592_contig_1		TTC	1283630	1283632	3	Clo1313_0816	Deletion
Variants: 1592_contig_1		TTC	1283630	1283632	3	Clo1313_2087	Deletion
Variants: 1592_contig_1		TAT	1283633	1283635	3	Clo1313_0662	Deletion
Variants: 1592_contig_1		TAT	1283633	1283635	3	Clo1313_0816	Deletion
Variants: 1592_contig_1		TAT	1283633	1283635	3	Clo1313_2087	Deletion
Variants: 1592_contig_1		TAT	1283636	1283638	3	Clo1313_0662	Deletion
Variants: 1592_contig_1		TAT	1283636	1283638	3	Clo1313_0816	Deletion
Variants: 1592_contig_1		TAT	1283636	1283638	3	Clo1313_2087	Deletion
Variants: 1592_contig_1		TTC	1283639	1283641	3	Clo1313_0662	Deletion
Variants: 1592_contig_1		TTC	1283639	1283641	3	Clo1313_0816	Deletion
Variants: 1592_contig_1		TTC	1283639	1283641	3	Clo1313_2087	Deletion
Variants: 1592_contig_1		TAC	1283642	1283644	3	Clo1313_0662	Deletion
Variants: 1592_contig_1		TAC	1283642	1283644	3	Clo1313_0816	Deletion
Variants: 1592_contig_1		TAC	1283642	1283644	3	Clo1313_2087	Deletion
Variants: 1592_contig_1		TCC	1283645	1283647	3	Clo1313_0662	Deletion
Variants: 1592_contig_1		TCC	1283645	1283647	3	Clo1313_0816	Deletion
Variants: 1592_contig_1		TCC	1283645	1283647	3	Clo1313_2087	Deletion
Variants: 1592_contig_1		TTT	1283648	1283650	3	Clo1313_0662	Deletion
Variants: 1592_contig_1		TTT	1283648	1283650	3	Clo1313_0816	Deletion
Variants: 1592_contig_1		TTT	1283648	1283650	3	Clo1313_2087	Deletion
Variants: 1592_contig_1		CAT	1283651	1283653	3	Clo1313_0662	Deletion
Variants: 1592_contig_1		CAT	1283651	1283653	3	Clo1313_0816	Deletion
Variants: 1592_contig_1		CAT	1283651	1283653	3	Clo1313_2087	Deletion
Variants: 1592_contig_1		TTC	1283654	1283656	3	Clo1313_0662	Deletion
Variants: 1592_contig_1		TTC	1283654	1283656	3	Clo1313_0816	Deletion
Variants: 1592_contig_1		TTC	1283654	1283656	3	Clo1313_2087	Deletion
Variants: 1592_contig_1		GCA	1283657	1283659	3	Clo1313_0662	Deletion
Variants: 1592_contig_1		GCA	1283657	1283659	3	Clo1313_0816	Deletion
Variants: 1592_contig_1		GCA	1283657	1283659	3	Clo1313_2087	Deletion
Variants: 1592_contig_1		TAG	1283660	1283662	3	Clo1313_0662	Deletion
Variants: 1592_contig_1		TAG	1283660	1283662	3	Clo1313_0816	Deletion
Variants: 1592_contig_1		TAG	1283660	1283662	3	Clo1313_2087	Deletion
Variants: 1592_contig_1		CTT	1283663	1283665	3	Clo1313_0662	Deletion
Variants: 1592_contig_1		CTT	1283663	1283665	3	Clo1313_0816	Deletion
Variants: 1592_contig_1		CTT	1283663	1283665	3	Clo1313_2087	Deletion
Variants: 1592_contig_1		TCT	1283666	1283668	3	Clo1313_0662	Deletion
Variants: 1592_contig_1		TCT	1283666	1283668	3	Clo1313_0816	Deletion
Variants: 1592_contig_1		TCT	1283666	1283668	3	Clo1313_2087	Deletion
Variants: 1592_contig_1		TAA	1283669	1283671	3	Clo1313_0662	Deletion
Variants: 1592_contig_1		TAA	1283669	1283671	3	Clo1313_0816	Deletion
Variants: 1592_contig_1		TAA	1283669	1283671	3	Clo1313_2087	Deletion
Variants: 1592_contig_1		TAT	1283672	1283674	3	Clo1313_0662	Deletion
Variants: 1592_contig_1		TAT	1283672	1283674	3	Clo1313_0816	Deletion
Variants: 1592_contig_1		TAT	1283672	1283674	3	Clo1313_2087	Deletion
Variants: 1592_contig_1		TTG	1283675	1283677	3	Clo1313_0662	Deletion
Variants: 1592_contig_1		TTG	1283675	1283677	3	Clo1313_0816	Deletion
Variants: 1592_contig_1		TTG	1283675	1283677	3	Clo1313_2087	Deletion
Variants: 1592_contig_1		CCC	1283678	1283680	3	Clo1313_0662	Deletion
Variants: 1592_contig_1		CCC	1283678	1283680	3	Clo1313_0816	Deletion
Variants: 1592_contig_1		CCC	1283678	1283680	3	Clo1313_2087	Deletion
Variants: 1592_contig_1		TAT	1283681	1283683	3	Clo1313_0662	Deletion
Variants: 1592_contig_1		TAT	1283681	1283683	3	Clo1313_0816	Deletion
Variants: 1592_contig_1		TAT	1283681	1283683	3	Clo1313_2087	Deletion
Variants: 1592_contig_1		GTC	1283684	1283686	3	Clo1313_0662	Deletion
Variants: 1592_contig_1		GTC	1283684	1283686	3	Clo1313_0816	Deletion
Variants: 1592_contig_1		GTC	1283684	1283686	3	Clo1313_2087	Deletion
Variants: 1592_contig_1		TTT	1283687	1283689	3	Clo1313_0662	Deletion
Variants: 1592_contig_1		TTT	1283687	1283689	3	Clo1313_0816	Deletion
Variants: 1592_contig_1		TTT	1283687	1283689	3	Clo1313_2087	Deletion
Variants: 1592_contig_1		CTT	1283690	1283692	3	Clo1313_0662	Deletion
Variants: 1592_contig_1		CTT	1283690	1283692	3	Clo1313_0816	Deletion
Variants: 1592_contig_1		CTT	1283690	1283692	3	Clo1313_2087	Deletion
Variants: 1592_contig_1		TAT	1283693	1283695	3	Clo1313_0662	Deletion
Variants: 1592_contig_1		TAT	1283693	1283695	3	Clo1313_0816	Deletion
Variants: 1592_contig_1		TAT	1283693	1283695	3	Clo1313_2087	Deletion
Variants: 1592_contig_1		TTT	1283696	1283698	3	Clo1313_0662	Deletion
Variants: 1592_contig_1		TTT	1283696	1283698	3	Clo1313_0816	Deletion
Variants: 1592_contig_1		TTT	1283696	1283698	3	Clo1313_2087	Deletion
Variants: 1592_contig_1		ACC	1283699	1283701	3	Clo1313_0662	Deletion
Variants: 1592_contig_1		ACC	1283699	1283701	3	Clo1313_0816	Deletion
Variants: 1592_contig_1		ACC	1283699	1283701	3	Clo1313_2087	Deletion
Variants: 1592_contig_1		GTA	1283702	1283704	3	Clo1313_0662	Deletion
Variants: 1592_contig_1		GTA	1283702	1283704	3	Clo1313_0816	Deletion
Variants: 1592_contig_1		GTA	1283702	1283704	3	Clo1313_2087	Deletion
Variants: 1592_contig_1		TAT	1283705	1283707	3	Clo1313_0662	Deletion
Variants: 1592_contig_1		TAT	1283705	1283707	3	Clo1313_0816	Deletion
Variants: 1592_contig_1		TAT	1283705	1283707	3	Clo1313_2087	Deletion
Variants: 1592_contig_1		TAC	1283708	1283710	3	Clo1313_0662	Deletion
Variants: 1592_contig_1		TAC	1283708	1283710	3	Clo1313_0816	Deletion
Variants: 1592_contig_1		TAC	1283708	1283710	3	Clo1313_2087	Deletion
Variants: 1592_contig_1		TTG	1283711	1283713	3	Clo1313_0662	Deletion
Variants: 1592_contig_1		TTG	1283711	1283713	3	Clo1313_0816	Deletion
Variants: 1592_contig_1		TTG	1283711	1283713	3	Clo1313_2087	Deletion
Variants: 1592_contig_1		TCT	1283714	1283716	3	Clo1313_0662	Deletion
Variants: 1592_contig_1		TCT	1283714	1283716	3	Clo1313_0816	Deletion
Variants: 1592_contig_1		TCT	1283714	1283716	3	Clo1313_2087	Deletion
Variants: 1592_contig_1		CCT	1283717	1283719	3	Clo1313_0662	Deletion
Variants: 1592_contig_1		CCT	1283717	1283719	3	Clo1313_0816	Deletion
Variants: 1592_contig_1		CCT	1283717	1283719	3	Clo1313_2087	Deletion
Variants: 1592_contig_1		ATA	1283720	1283722	3	Clo1313_0662	Deletion
Variants: 1592_contig_1		ATA	1283720	1283722	3	Clo1313_0816	Deletion
Variants: 1592_contig_1		ATA	1283720	1283722	3	Clo1313_2087	Deletion
Variants: 1592_contig_1		TTT	1283723	1283725	3	Clo1313_0662	Deletion
Variants: 1592_contig_1		TTT	1283723	1283725	3	Clo1313_0816	Deletion
Variants: 1592_contig_1		TTT	1283723	1283725	3	Clo1313_2087	Deletion
Variants: 1592_contig_1		TGG	1283726	1283728	3	Clo1313_0662	Deletion
Variants: 1592_contig_1		TGG	1283726	1283728	3	Clo1313_0816	Deletion
Variants: 1592_contig_1		TGG	1283726	1283728	3	Clo1313_2087	Deletion
Variants: 1592_contig_1		TGC	1283729	1283731	3	Clo1313_0662	Deletion
Variants: 1592_contig_1		TGC	1283729	1283731	3	Clo1313_0816	Deletion
Variants: 1592_contig_1		TGC	1283729	1283731	3	Clo1313_2087	Deletion
Variants: 1592_contig_1		AAA	1283732	1283734	3	Clo1313_0662	Deletion
Variants: 1592_contig_1		AAA	1283732	1283734	3	Clo1313_0816	Deletion
Variants: 1592_contig_1		AAA	1283732	1283734	3	Clo1313_2087	Deletion
Variants: 1592_contig_1		TAC	1283735	1283737	3	Clo1313_0662	Deletion
Variants: 1592_contig_1		TAC	1283735	1283737	3	Clo1313_0816	Deletion
Variants: 1592_contig_1		TAC	1283735	1283737	3	Clo1313_2087	Deletion
Variants: 1592_contig_1		TAT	1283738	1283740	3	Clo1313_0662	Deletion
Variants: 1592_contig_1		TAT	1283738	1283740	3	Clo1313_0816	Deletion
Variants: 1592_contig_1		TAT	1283738	1283740	3	Clo1313_2087	Deletion
Variants: 1592_contig_1		ATG	1283741	1283743	3	Clo1313_0662	Deletion
Variants: 1592_contig_1		ATG	1283741	1283743	3	Clo1313_0816	Deletion
Variants: 1592_contig_1		ATG	1283741	1283743	3	Clo1313_2087	Deletion
Variants: 1592_contig_1		GTA	1283744	1283746	3	Clo1313_0662	Deletion
Variants: 1592_contig_1		GTA	1283744	1283746	3	Clo1313_0816	Deletion
[truncated: 2,997 more rows]
